# Supplementary material for: Data-driven protease engineering by DNA-recording and epistasis-aware machine learning
Source: Nat Commun. 2025 Jul 1;16:5466. doi: 10.1038/s41467-025-60622-7 (PMC12217912; doi:10.1038/s41467-025-60622-7)
Supplement: Supplementary file 4 — Source Data [file 41467_2025_60622_MOESM4_ESM.xlsx]

## Sheet: Fig. 1c
post-induction time, h	0	1	2	3	4	5	6	7	8
TEVp I C151A	0	0.0092	0.0661	0.1342	0.2574	0.3339	0.4268	0.4943	0.5329
TEVp 0 C151A	0.0007	0.0097	0.0679	0.1312	0.2597	0.3368	0.4228	0.4855	0.5235
max. signal	0.0384	0.1063	0.285	0.428	0.6227	0.7067	0.8058	0.8406	0.8584
min. signal	0	0.0066	0.0498	0.105	0.1838	0.2288	0.3332	0.3974	0.4516
TEVp I	0.0085	0.0389	0.1945	0.3492	0.5122	0.5994	0.6434	0.6546	0.6719
TEVp 0	0.004	0.0253	0.1358	0.2675	0.4301	0.5199	0.5733	0.6094	0.6185

## Sheet: Fig. 1e
TEVp variant	amino acid in P1'	assay	rel. activity
0	A	in vivo	0.717363
NX1	A	in vivo	0.541648
NX2	A	in vivo	0.552735
VI	A	in vivo	0.768174
VI*	A	in vivo	0.669077
VII	A	in vivo	0.680826
0	C	in vivo	0.993775
NX1	C	in vivo	0.861487
NX2	C	in vivo	0.700027
VI	C	in vivo	0.855572
VI*	C	in vivo	0.852726
VII	C	in vivo	0.931159
0	D	in vivo	0.284069
NX1	D	in vivo	0.39558
NX2	D	in vivo	0.284495
VI	D	in vivo	0.195645
VI*	D	in vivo	0.19709
VII	D	in vivo	0.162951
0	E	in vivo	0
NX1	E	in vivo	0.196625
NX2	E	in vivo	0.329402
VI	E	in vivo	0
VI*	E	in vivo	0
VII	E	in vivo	0
0	F	in vivo	0.306481
NX1	F	in vivo	0.423283
NX2	F	in vivo	0.239589
VI	F	in vivo	0.316372
VI*	F	in vivo	0.37098
VII	F	in vivo	0
0	G	in vivo	0.749735
NX1	G	in vivo	0.637348
NX2	G	in vivo	0.458731
VI	G	in vivo	0.808169
VI*	G	in vivo	0.613184
VII	G	in vivo	0.881092
0	H	in vivo	0.462118
NX1	H	in vivo	0.479947
NX2	H	in vivo	0.148579
VI	H	in vivo	0.456357
VI*	H	in vivo	0.468571
VII	H	in vivo	0.253696
0	I	in vivo	0
NX1	I	in vivo	0.610905
NX2	I	in vivo	0
VI	I	in vivo	0
VI*	I	in vivo	0
VII	I	in vivo	0
0	K	in vivo	0
NX1	K	in vivo	0
NX2	K	in vivo	0.161153
VI	K	in vivo	0.0586231
VI*	K	in vivo	0
VII	K	in vivo	0
0	L	in vivo	0
NX1	L	in vivo	0.547944
NX2	L	in vivo	0.136006
VI	L	in vivo	0
VI*	L	in vivo	0
VII	L	in vivo	0
0	M	in vivo	0.638922
NX1	M	in vivo	0.765787
NX2	M	in vivo	0.469509
VI	M	in vivo	0.566715
VI*	M	in vivo	0.486315
VII	M	in vivo	0.402331
0	N	in vivo	0.373716
NX1	N	in vivo	0.524019
NX2	N	in vivo	0.564111
VI	N	in vivo	0.443025
VI*	N	in vivo	0.403806
VII	N	in vivo	0.414848
0	P	in vivo	0
NX1	P	in vivo	0
NX2	P	in vivo	0
VI	P	in vivo	0
VI*	P	in vivo	0
VII	P	in vivo	0
0	Q	in vivo	0.216834
NX1	Q	in vivo	0.500094
NX2	Q	in vivo	0.249169
VI	Q	in vivo	0.160093
VI*	Q	in vivo	0.289358
VII	Q	in vivo	0
0	R	in vivo	0
NX1	R	in vivo	0
NX2	R	in vivo	0
VI	R	in vivo	0
VI*	R	in vivo	0
VII	R	in vivo	0
0	S	in vivo	1
NX1	S	in vivo	1
NX2	S	in vivo	1
VI	S	in vivo	1
VI*	S	in vivo	1
VII	S	in vivo	1
0	T	in vivo	0
NX1	T	in vivo	0
NX2	T	in vivo	0.122235
VI	T	in vivo	0.0741769
VI*	T	in vivo	0.0853036
VII	T	in vivo	0
0	V	in vivo	0
NX1	V	in vivo	0.520242
NX2	V	in vivo	0.152771
VI	V	in vivo	0
VI*	V	in vivo	0
VII	V	in vivo	0
0	W	in vivo	0.153334
NX1	W	in vivo	0.607127
NX2	W	in vivo	0.190492
VI	W	in vivo	0.230456
VI*	W	in vivo	0.164264
VII	W	in vivo	0
0	Y	in vivo	0.313951
NX1	Y	in vivo	0.493798
NX2	Y	in vivo	0.276113
VI	Y	in vivo	0.288227
VI*	Y	in vivo	0.3142
VII	Y	in vivo	0
0	A	in vitro	0.65445
NX1	A	in vitro	0.2322
NX2	A	in vitro	0.588565
VI	A	in vitro	0.459893
VI*	A	in vitro	0.493797
VII	A	in vitro	0.31681
0	C	in vitro	0.771667
NX1	C	in vitro	0.60936
NX2	C	in vitro	0.820098
VI	C	in vitro	0.595014
VI*	C	in vitro	0.708699
VII	C	in vitro	0.48118
0	D	in vitro	0.105848
NX1	D	in vitro	0.135528
NX2	D	in vitro	0.147098
VI	D	in vitro	0.0273576
VI*	D	in vitro	0.0738982
VII	D	in vitro	0.068853
0	E	in vitro	0.0215471
NX1	E	in vitro	0.0353054
NX2	E	in vitro	0.0619196
VI	E	in vitro	-0.0019155
VI*	E	in vitro	0.00692099
VII	E	in vitro	-0.0137421
0	F	in vitro	0.137692
NX1	F	in vitro	0.150953
NX2	F	in vitro	0.183782
VI	F	in vitro	0.0668267
VI*	F	in vitro	0.14815
VII	F	in vitro	0.105641
0	G	in vitro	0.75641
NX1	G	in vitro	0.335792
NX2	G	in vitro	0.490928
VI	G	in vitro	0.484163
VI*	G	in vitro	0.42603
VII	G	in vitro	0.388269
0	H	in vitro	0.346199
NX1	H	in vitro	0.252995
NX2	H	in vitro	0.461435
VI	H	in vitro	0.229309
VI*	H	in vitro	0.3791
VII	H	in vitro	0.167781
0	I	in vitro	0.00314585
NX1	I	in vitro	0.346456
NX2	I	in vitro	0.00888994
VI	I	in vitro	0.000845068
VI*	I	in vitro	0.0406715
VII	I	in vitro	0.0298977
0	K	in vitro	-0.00848469
NX1	K	in vitro	-0.00348164
NX2	K	in vitro	0.0439087
VI	K	in vitro	-0.0231853
VI*	K	in vitro	-0.0217442
VII	K	in vitro	-0.0233857
0	L	in vitro	0.00604806
NX1	L	in vitro	0.195359
NX2	L	in vitro	0.0622597
VI	L	in vitro	-0.000484484
VI*	L	in vitro	-0.0531862
VII	L	in vitro	-0.0131266
0	M	in vitro	0.144822
NX1	M	in vitro	0.379136
NX2	M	in vitro	0.228133
VI	M	in vitro	0.094184
VI*	M	in vitro	0.187214
VII	M	in vitro	0.0900133
0	N	in vitro	0.0828635
NX1	N	in vitro	0.210505
NX2	N	in vitro	0.271596
VI	N	in vitro	0.0408125
VI*	N	in vitro	0.152322
VII	N	in vitro	0.0725487
0	P	in vitro	0.0505759
NX1	P	in vitro	-0.00141726
NX2	P	in vitro	0.0195697
VI	P	in vitro	0.00334314
VI*	P	in vitro	-0.0142861
VII	P	in vitro	0.00542346
0	Q	in vitro	0.0422218
NX1	Q	in vitro	0.13411
NX2	Q	in vitro	0.175268
VI	Q	in vitro	0.00880242
VI*	Q	in vitro	0.0355016
VII	Q	in vitro	0.00529458
0	R	in vitro	-0.0214989
NX1	R	in vitro	-0.00770144
NX2	R	in vitro	-0.00266329
VI	R	in vitro	-0.0100537
VI*	R	in vitro	0.00521469
VII	R	in vitro	-0.00219513
0	S	in vitro	1
NX1	S	in vitro	1
NX2	S	in vitro	1
VI	S	in vitro	1
VI*	S	in vitro	1
VII	S	in vitro	1
0	T	in vitro	0.00251737
NX1	T	in vitro	0.0324466
NX2	T	in vitro	0.0859249
VI	T	in vitro	-0.00807735
VI*	T	in vitro	-0.00532211
VII	T	in vitro	-0.0285745
0	V	in vitro	0.0083038
NX1	V	in vitro	0.158373
NX2	V	in vitro	0.0300907
VI	V	in vitro	0.00332507
VI*	V	in vitro	-0.00627584
VII	V	in vitro	0.0146754
0	W	in vitro	0.0846541
NX1	W	in vitro	0.790396
NX2	W	in vitro	0.234209
VI	W	in vitro	0.0423063
VI*	W	in vitro	0.133064
VII	W	in vitro	-0.009726
0	Y	in vitro	0.0895546
NX1	Y	in vitro	0.133729
NX2	Y	in vitro	0.157069
VI	Y	in vitro	0.0225241
VI*	Y	in vitro	0.105975
VII	Y	in vitro	0.0285429

## Sheet: Fig. 2b
TEVp pos.	TEVs pos.	log2 mean act., a.u.
1	P1	-8.34229
1	P1'	-5.34849
1	P2	-5.49974
1	P3	-5.98086
1	P4	-7.24025
1	P5	-3.84492
1	P6	-6.76711
2	P1	-8.4758
2	P1'	-5.98903
2	P2	-5.98439
2	P3	-6.5791
2	P4	-7.27366
2	P5	-4.30377
2	P6	-7.17623
3	P1	-8.66763
3	P1'	-5.73813
3	P2	-5.74071
3	P3	-6.5073
3	P4	-7.65511
3	P5	-4.16192
3	P6	-7.41362
4	P1	-8.44952
4	P1'	-6.0529
4	P2	-5.83421
4	P3	-6.4284
4	P4	-7.64333
4	P5	-4.09461
4	P6	-7.19498
5	P1	-8.54876
5	P1'	-6.42623
5	P2	-6.58671
5	P3	-6.88651
5	P4	-7.55917
5	P5	-4.78882
5	P6	-7.77449
6	P1	-8.34123
6	P1'	-6.31887
6	P2	-6.51414
6	P3	-6.70796
6	P4	-7.68594
6	P5	-4.82401
6	P6	-7.59968
7	P1	-8.45096
7	P1'	-6.22737
7	P2	-6.51089
7	P3	-6.62045
7	P4	-7.69879
7	P5	-4.61491
7	P6	-7.33703
8	P1	-9.01475
8	P1'	-6.00088
8	P2	-6.10993
8	P3	-6.91436
8	P4	-7.29613
8	P5	-4.53404
8	P6	-7.60968
9	P1	-8.92076
9	P1'	-6.42746
9	P2	-6.42234
9	P3	-7.24235
9	P4	-7.81699
9	P5	-4.7973
9	P6	-8.00396
10	P1	-9.05667
10	P1'	-6.44859
10	P2	-6.54479
10	P3	-6.97507
10	P4	-7.74695
10	P5	-4.80959
10	P6	-8.1787
11	P1	-9.28927
11	P1'	-6.30489
11	P2	-6.03355
11	P3	-6.9356
11	P4	-7.67103
11	P5	-4.5326
11	P6	-8.00533
12	P1	-9.78643
12	P1'	-6.28955
12	P2	-6.24561
12	P3	-6.90839
12	P4	-8.26574
12	P5	-4.53001
12	P6	-7.72123
13	P1	-9.07855
13	P1'	-6.25837
13	P2	-6.14909
13	P3	-6.89161
13	P4	-7.61017
13	P5	-4.53104
13	P6	-7.92268
14	P1	-10.5026
14	P1'	-6.87998
14	P2	-6.99071
14	P3	-7.84292
14	P4	-8.37959
14	P5	-5.14082
14	P6	-9.20322
15	P1	-9.86706
15	P1'	-6.21311
15	P2	-6.05646
15	P3	-6.83744
15	P4	-7.49128
15	P5	-4.40298
15	P6	-8.05109
16	P1	-9.80763
16	P1'	-6.20064
16	P2	-6.03526
16	P3	-6.85955
16	P4	-7.52509
16	P5	-4.42834
16	P6	-7.76452
17	P1	-9.39754
17	P1'	-6.45464
17	P2	-6.27695
17	P3	-6.92858
17	P4	-7.74147
17	P5	-4.76737
17	P6	-7.90472
18	P1	-9.89011
18	P1'	-7.2086
18	P2	-7.30312
18	P3	-8.3374
18	P4	-8.87561
18	P5	-5.46637
18	P6	-8.71534
19	P1	-10.9164
19	P1'	-7.96475
19	P2	-7.77565
19	P3	-8.26091
19	P4	-9.38058
19	P5	-5.82501
19	P6	-9.12968
20	P1	-9.73062
20	P1'	-6.49272
20	P2	-6.62221
20	P3	-7.53795
20	P4	-8.48642
20	P5	-4.91785
20	P6	-8.70002
21	P1	-11.1248
21	P1'	-8.39457
21	P2	-8.5811
21	P3	-9.25916
21	P4	-9.74035
21	P5	-6.82895
21	P6	-9.01995
22	P1	-9.07
22	P1'	-6.56608
22	P2	-6.56986
22	P3	-7.28256
22	P4	-8.36916
22	P5	-4.86605
22	P6	-7.98941
23	P1	-9.56663
23	P1'	-7.45482
23	P2	-7.45221
23	P3	-8.01559
23	P4	-8.27473
23	P5	-5.56888
23	P6	-8.54075
24	P1	-9.59925
24	P1'	-6.10015
24	P2	-6.29627
24	P3	-6.90296
24	P4	-7.59959
24	P5	-4.62603
24	P6	-8.21322
25	P1	-9.40868
25	P1'	-7.26637
25	P2	-7.48706
25	P3	-8.28287
25	P4	-8.85413
25	P5	-5.55784
25	P6	-9.47874
26	P1	-9.42771
26	P1'	-6.83462
26	P2	-6.67725
26	P3	-7.83414
26	P4	-8.08813
26	P5	-4.98834
26	P6	-8.4845
27	P1	-10.1403
27	P1'	-6.86616
27	P2	-7.03706
27	P3	-7.98072
27	P4	-8.42457
27	P5	-5.13378
27	P6	-8.92512
28	P1	-9.56864
28	P1'	-5.95251
28	P2	-5.89928
28	P3	-6.81277
28	P4	-7.58639
28	P5	-4.45328
28	P6	-7.58488
29	P1	-9.86739
29	P1'	-6.12949
29	P2	-6.17158
29	P3	-7.15521
29	P4	-7.59914
29	P5	-4.58918
29	P6	-7.84307
30	P1	-9.60163
30	P1'	-5.99221
30	P2	-6.51178
30	P3	-7.12759
30	P4	-8.32577
30	P5	-4.78877
30	P6	-8.10245
31	P1	-9.33245
31	P1'	-6.49313
31	P2	-6.46246
31	P3	-7.29654
31	P4	-8.00587
31	P5	-4.69338
31	P6	-8.22186
32	P1	-9.08331
32	P1'	-7.44449
32	P2	-8.41042
32	P3	-8.28629
32	P4	-8.53549
32	P5	-5.69185
32	P6	-8.90382
33	P1	-8.50314
33	P1'	-6.92364
33	P2	-7.23789
33	P3	-7.42016
33	P4	-8.67772
33	P5	-5.35575
33	P6	-8.82387
34	P1	-10.698
34	P1'	-10.9492
34	P2	-10.8991
34	P3	-11.2762
34	P4	-11.8428
34	P5	-8.34201
34	P6	-12.7085
35	P1	-11.8957
35	P1'	-8.0109
35	P2	-7.76686
35	P3	-8.82127
35	P4	-10.0935
35	P5	-6.09231
35	P6	-9.05831
36	P1	-11.7832
36	P1'	-7.86525
36	P2	-8.05589
36	P3	-8.52107
36	P4	-8.61973
36	P5	-6.06187
36	P6	-9.11585
37	P1	-11.1967
37	P1'	-7.15166
37	P2	-6.95975
37	P3	-8.07619
37	P4	-9.10081
37	P5	-5.25875
37	P6	-9.00783
38	P1	-13.71
38	P1'	-12.8923
38	P2	-13.0921
38	P3	-12.9231
38	P4	-12.2648
38	P5	-10.2039
38	P6	-10.6602
39	P1	-8.99135
39	P1'	-6.0897
39	P2	-6.07645
39	P3	-6.55838
39	P4	-7.84343
39	P5	-4.39738
39	P6	-7.88849
40	P1	-9.729
40	P1'	-6.84158
40	P2	-7.07116
40	P3	-7.82986
40	P4	-8.67474
40	P5	-5.37047
40	P6	-9.08331
41	P1	-11.677
41	P1'	-8.02307
41	P2	-8.27322
41	P3	-9.23427
41	P4	-9.7115
41	P5	-6.56793
41	P6	-9.30119
42	P1	-11.5844
42	P1'	-8.68798
42	P2	-8.46033
42	P3	-9.04292
42	P4	-9.95409
42	P5	-6.58176
42	P6	-10.2428
43	P1	-10.7182
43	P1'	-8.64828
43	P2	-8.65489
43	P3	-9.53372
43	P4	-9.71355
43	P5	-7.18569
43	P6	-11.3522
44	P1	-9.62441
44	P1'	-8.17897
44	P2	-8.54621
44	P3	-8.80363
44	P4	-9.61376
44	P5	-7.12274
44	P6	-9.69625
45	P1	-10.4078
45	P1'	-7.29611
45	P2	-7.37745
45	P3	-8.57154
45	P4	-8.64745
45	P5	-5.76305
45	P6	-8.74663
46	P1	-10.4169
46	P1'	-9.95677
46	P2	-8.7845
46	P3	-9.01824
46	P4	-9.50058
46	P5	-9.66665
46	P6	-9.75563
47	P1	-9.47369
47	P1'	-8.42787
47	P2	-9.01526
47	P3	-8.44297
47	P4	-9.20383
47	P5	-6.62377
47	P6	-9.77558
48	P1	-10.2378
48	P1'	-8.72516
48	P2	-9.20711
48	P3	-9.86025
48	P4	-9.85933
48	P5	-7.79162
48	P6	-9.76721
49	P1	-8.78982
49	P1'	-5.83777
49	P2	-6.07067
49	P3	-6.78424
49	P4	-7.15004
49	P5	-4.07065
49	P6	-7.22517
50	P1	-8.87972
50	P1'	-6.01816
50	P2	-5.93555
50	P3	-6.83568
50	P4	-7.61536
50	P5	-4.38983
50	P6	-7.61096
51	P1	-9.36044
51	P1'	-8.84898
51	P2	-8.30289
51	P3	-8.44737
51	P4	-8.49327
51	P5	-6.55289
51	P6	-9.66053
52	P1	-9.09957
52	P1'	-6.72329
52	P2	-6.85603
52	P3	-7.53286
52	P4	-7.90992
52	P5	-5.17648
52	P6	-8.2043
53	P1	-10.2963
53	P1'	-8.29772
53	P2	-8.47645
53	P3	-9.01555
53	P4	-9.62868
53	P5	-6.60006
53	P6	-9.56164
54	P1	-8.95135
54	P1'	-6.37175
54	P2	-6.27115
54	P3	-7.27174
54	P4	-7.9618
54	P5	-4.69898
54	P6	-7.96391
55	P1	-9.7488
55	P1'	-8.77408
55	P2	-8.36601
55	P3	-8.94581
55	P4	-9.51958
55	P5	-6.40423
55	P6	-10.8068
56	P1	-9.13551
56	P1'	-6.04217
56	P2	-6.19686
56	P3	-6.79566
56	P4	-7.37521
56	P5	-4.609
56	P6	-8.02364
57	P1	-10.5991
57	P1'	-7.38068
57	P2	-7.25037
57	P3	-7.93459
57	P4	-8.46964
57	P5	-6.08041
57	P6	-8.83395
58	P1	-8.74682
58	P1'	-6.11803
58	P2	-6.20016
58	P3	-6.70889
58	P4	-7.96141
58	P5	-4.47729
58	P6	-8.15154
59	P1	-9.89654
59	P1'	-6.5815
59	P2	-6.50429
59	P3	-7.36387
59	P4	-8.16096
59	P5	-4.86925
59	P6	-8.04398
60	P1	-9.09456
60	P1'	-6.17024
60	P2	-6.02052
60	P3	-6.71047
60	P4	-7.44359
60	P5	-4.51031
60	P6	-7.70755
61	P1	-9.08523
61	P1'	-6.24502
61	P2	-6.32481
61	P3	-6.79511
61	P4	-7.95056
61	P5	-4.61186
61	P6	-7.51929
62	P1	-9.6228
62	P1'	-6.72326
62	P2	-6.84264
62	P3	-7.52327
62	P4	-7.9831
62	P5	-5.05305
62	P6	-8.78943
63	P1	-8.40585
63	P1'	-6.21743
63	P2	-6.19722
63	P3	-6.76018
63	P4	-7.88629
63	P5	-4.43353
63	P6	-7.82615
64	P1	-9.11619
64	P1'	-6.44441
64	P2	-6.82195
64	P3	-7.19777
64	P4	-7.84479
64	P5	-4.82221
64	P6	-8.14983
65	P1	-8.80578
65	P1'	-6.19761
65	P2	-6.16012
65	P3	-7.041
65	P4	-7.60296
65	P5	-4.44701
65	P6	-7.8282
66	P1	-9.26725
66	P1'	-7.31062
66	P2	-7.12704
66	P3	-7.62708
66	P4	-8.58725
66	P5	-5.59256
66	P6	-9.32281
67	P1	-9.11527
67	P1'	-5.94277
67	P2	-6.15122
67	P3	-6.88112
67	P4	-7.45176
67	P5	-4.46132
67	P6	-7.74478
68	P1	-9.81513
68	P1'	-7.16423
68	P2	-7.15266
68	P3	-7.39631
68	P4	-8.39694
68	P5	-5.19459
68	P6	-9.08322
69	P1	-9.16583
69	P1'	-7.66612
69	P2	-7.49673
69	P3	-8.22561
69	P4	-8.53033
69	P5	-6.04168
69	P6	-9.08832
70	P1	-9.08841
70	P1'	-6.56864
70	P2	-6.66844
70	P3	-7.04639
70	P4	-7.6792
70	P5	-5.02888
70	P6	-8.43736
71	P1	-9.27501
71	P1'	-6.42375
71	P2	-6.52493
71	P3	-7.26619
71	P4	-8.06192
71	P5	-4.83492
71	P6	-7.73944
72	P1	-10.1898
72	P1'	-8.37963
72	P2	-8.04547
72	P3	-9.14268
72	P4	-9.81578
72	P5	-6.81935
72	P6	-9.1245
73	P1	-9.63972
73	P1'	-6.43951
73	P2	-6.61981
73	P3	-7.09223
73	P4	-7.79028
73	P5	-4.78931
73	P6	-8.18882
74	P1	-9.69719
74	P1'	-7.34827
74	P2	-7.81389
74	P3	-8.22377
74	P4	-8.40944
74	P5	-5.7482
74	P6	-9.02975
75	P1	-8.72492
75	P1'	-6.91627
75	P2	-6.77508
75	P3	-7.7205
75	P4	-8.3614
75	P5	-5.08769
75	P6	-8.60389
76	P1	-9.43665
76	P1'	-8.05177
76	P2	-8.31317
76	P3	-8.80392
76	P4	-8.904
76	P5	-6.5504
76	P6	-8.76383
77	P1	-9.36357
77	P1'	-7.4565
77	P2	-7.85427
77	P3	-8.05651
77	P4	-9.39477
77	P5	-5.79808
77	P6	-8.5782
78	P1	-9.21799
78	P1'	-6.64278
78	P2	-6.4409
78	P3	-7.15918
78	P4	-7.78953
78	P5	-4.96863
78	P6	-7.81984
79	P1	-9.13166
79	P1'	-6.04256
79	P2	-6.33512
79	P3	-7.1374
79	P4	-7.62124
79	P5	-4.41382
79	P6	-7.75069
80	P1	-9.4534
80	P1'	-7.26792
80	P2	-8.02366
80	P3	-8.05938
80	P4	-8.23788
80	P5	-5.30872
80	P6	-8.88634
81	P1	-9.52992
81	P1'	-8.73404
81	P2	-9.47115
81	P3	-8.9738
81	P4	-9.29842
81	P5	-9.22369
81	P6	-10.7414
82	P1	-9.76124
82	P1'	-8.19065
82	P2	-8.08056
82	P3	-9.05078
82	P4	-9.14783
82	P5	-6.98592
82	P6	-9.25134
83	P1	-10.5074
83	P1'	-8.01746
83	P2	-8.11763
83	P3	-8.44772
83	P4	-8.83221
83	P5	-6.39966
83	P6	-8.82058
84	P1	-10.0067
84	P1'	-8.19149
84	P2	-8.22617
84	P3	-8.05096
84	P4	-8.92145
84	P5	-6.42528
84	P6	-9.15235
85	P1	-10.4713
85	P1'	-7.75303
85	P2	-8.00205
85	P3	-8.91171
85	P4	-9.68652
85	P5	-6.38067
85	P6	-10.1162
86	P1	-8.91925
86	P1'	-6.6975
86	P2	-6.72631
86	P3	-7.41972
86	P4	-7.90147
86	P5	-4.97887
86	P6	-8.40395
87	P1	-9.69193
87	P1'	-7.10227
87	P2	-7.248
87	P3	-7.43353
87	P4	-8.42526
87	P5	-5.34164
87	P6	-8.47848
88	P1	-9.79051
88	P1'	-7.3387
88	P2	-7.61333
88	P3	-8.17628
88	P4	-8.66701
88	P5	-5.59426
88	P6	-8.77048
89	P1	-8.22263
89	P1'	-6.1243
89	P2	-6.16147
89	P3	-6.48907
89	P4	-7.46731
89	P5	-4.53943
89	P6	-7.68355
90	P1	-9.30055
90	P1'	-6.21983
90	P2	-6.15498
90	P3	-6.70012
90	P4	-7.47013
90	P5	-4.52842
90	P6	-7.71456
91	P1	-9.07591
91	P1'	-6.65917
91	P2	-6.48166
91	P3	-7.34037
91	P4	-7.87128
91	P5	-4.92676
91	P6	-7.77328
92	P1	-7.84253
92	P1'	-6.22346
92	P2	-6.43787
92	P3	-6.77081
92	P4	-7.75594
92	P5	-4.3976
92	P6	-8.10409
93	P1	-8.14392
93	P1'	-5.97703
93	P2	-5.99487
93	P3	-6.35697
93	P4	-7.44954
93	P5	-4.3359
93	P6	-7.12504
94	P1	-10.4054
94	P1'	-7.19865
94	P2	-7.65926
94	P3	-7.82176
94	P4	-9.13872
94	P5	-5.52305
94	P6	-9.32055
95	P1	-9.00723
95	P1'	-5.99121
95	P2	-6.16293
95	P3	-6.85994
95	P4	-7.45703
95	P5	-4.56991
95	P6	-7.86821
96	P1	-8.82005
96	P1'	-6.13362
96	P2	-6.27202
96	P3	-6.73328
96	P4	-7.73714
96	P5	-4.47861
96	P6	-8.03012
97	P1	-8.85079
97	P1'	-6.22435
97	P2	-6.09892
97	P3	-6.77854
97	P4	-7.62029
97	P5	-4.42025
97	P6	-7.71221
98	P1	-8.99234
98	P1'	-6.74725
98	P2	-6.90099
98	P3	-7.15115
98	P4	-7.65117
98	P5	-5.04609
98	P6	-8.29591
99	P1	-8.64925
99	P1'	-6.14291
99	P2	-6.06871
99	P3	-6.95561
99	P4	-7.6338
99	P5	-4.50927
99	P6	-7.52317
100	P1	-9.85823
100	P1'	-8.29545
100	P2	-8.23181
100	P3	-8.61486
100	P4	-9.39569
100	P5	-6.51311
100	P6	-10.1918
101	P1	-11.2192
101	P1'	-9.04991
101	P2	-9.27744
101	P3	-9.22447
101	P4	-9.6014
101	P5	-7.69302
101	P6	-9.84393
102	P1	-8.61136
102	P1'	-6.49204
102	P2	-6.45989
102	P3	-6.99919
102	P4	-8.09704
102	P5	-4.75887
102	P6	-7.75194
103	P1	-11.1048
103	P1'	-8.98762
103	P2	-9.24012
103	P3	-9.03447
103	P4	-10.3282
103	P5	-7.13094
103	P6	-9.70408
104	P1	-8.67284
104	P1'	-6.17889
104	P2	-6.25298
104	P3	-7.06455
104	P4	-7.67266
104	P5	-4.58694
104	P6	-7.53859
105	P1	-8.54229
105	P1'	-6.14318
105	P2	-5.96541
105	P3	-6.5659
105	P4	-7.31351
105	P5	-4.47421
105	P6	-7.63269
106	P1	-8.82422
106	P1'	-6.43637
106	P2	-6.31423
106	P3	-6.9916
106	P4	-7.43797
106	P5	-4.56845
106	P6	-8.02534
107	P1	-10.2777
107	P1'	-8.67052
107	P2	-7.99177
107	P3	-8.69322
107	P4	-9.73466
107	P5	-6.82916
107	P6	-8.84869
108	P1	-8.49681
108	P1'	-6.28363
108	P2	-6.23646
108	P3	-7.02303
108	P4	-7.71519
108	P5	-4.646
108	P6	-8.06346
109	P1	-8.94712
109	P1'	-7.81473
109	P2	-7.9789
109	P3	-8.32032
109	P4	-8.73127
109	P5	-6.34675
109	P6	-8.75566
110	P1	-8.78835
110	P1'	-6.25916
110	P2	-6.24781
110	P3	-7.03716
110	P4	-7.41418
110	P5	-4.72314
110	P6	-7.60351
111	P1	-9.12377
111	P1'	-7.33449
111	P2	-7.45499
111	P3	-7.89015
111	P4	-8.77458
111	P5	-5.59832
111	P6	-9.22118
112	P1	-9.42312
112	P1'	-7.02373
112	P2	-7.08618
112	P3	-7.9598
112	P4	-8.2834
112	P5	-5.49079
112	P6	-9.19259
113	P1	-8.89979
113	P1'	-6.13016
113	P2	-6.13867
113	P3	-6.66706
113	P4	-7.47928
113	P5	-4.54247
113	P6	-7.2286
114	P1	-8.74594
114	P1'	-6.15496
114	P2	-5.86048
114	P3	-6.80176
114	P4	-7.64716
114	P5	-4.49512
114	P6	-7.68673
115	P1	-8.8171
115	P1'	-6.20627
115	P2	-6.20753
115	P3	-6.57183
115	P4	-7.58743
115	P5	-4.6044
115	P6	-7.58204
116	P1	-8.30624
116	P1'	-6.10149
116	P2	-6.0342
116	P3	-6.84881
116	P4	-7.58846
116	P5	-4.44621
116	P6	-7.59559
117	P1	-8.68111
117	P1'	-6.17504
117	P2	-6.22831
117	P3	-6.62016
117	P4	-7.20335
117	P5	-4.56976
117	P6	-7.26914
118	P1	-8.87112
118	P1'	-6.00436
118	P2	-6.08
118	P3	-6.51843
118	P4	-7.73001
118	P5	-4.37059
118	P6	-7.68337
119	P1	-9.39773
119	P1'	-6.35784
119	P2	-6.13766
119	P3	-7.18923
119	P4	-7.94631
119	P5	-4.629
119	P6	-8.14493
120	P1	-9.51234
120	P1'	-6.32989
120	P2	-6.04854
120	P3	-6.78603
120	P4	-7.48038
120	P5	-4.42416
120	P6	-7.59123
121	P1	-8.86368
121	P1'	-6.01786
121	P2	-5.96993
121	P3	-6.77846
121	P4	-7.4994
121	P5	-4.37398
121	P6	-7.25234
122	P1	-9.24227
122	P1'	-6.0067
122	P2	-5.95826
122	P3	-6.73865
122	P4	-7.59658
122	P5	-4.4867
122	P6	-8.02533
123	P1	-8.63464
123	P1'	-6.24857
123	P2	-6.20832
123	P3	-7.04186
123	P4	-7.50072
123	P5	-4.53456
123	P6	-7.38301
124	P1	-8.68334
124	P1'	-6.08158
124	P2	-6.31462
124	P3	-6.89571
124	P4	-8.01546
124	P5	-4.43381
124	P6	-7.68855
125	P1	-9.27339
125	P1'	-5.83754
125	P2	-5.93365
125	P3	-6.60924
125	P4	-7.51429
125	P5	-4.32892
125	P6	-7.57096
126	P1	-8.98114
126	P1'	-5.99792
126	P2	-5.89881
126	P3	-6.4619
126	P4	-7.51898
126	P5	-4.34031
126	P6	-7.53762
127	P1	-8.54358
127	P1'	-5.25048
127	P2	-5.23651
127	P3	-5.51306
127	P4	-6.80919
127	P5	-3.74208
127	P6	-6.02452
128	P1	-8.75212
128	P1'	-6.57854
128	P2	-6.31185
128	P3	-7.1808
128	P4	-7.86671
128	P5	-4.80249
128	P6	-7.67226
129	P1	-9.48014
129	P1'	-6.48636
129	P2	-6.46288
129	P3	-7.18642
129	P4	-8.0899
129	P5	-4.88476
129	P6	-7.8308
130	P1	-8.63459
130	P1'	-6.48748
130	P2	-5.83471
130	P3	-6.81199
130	P4	-7.31345
130	P5	-4.38729
130	P6	-7.04409
131	P1	-9.48506
131	P1'	-7.28617
131	P2	-7.19934
131	P3	-7.59548
131	P4	-8.4531
131	P5	-5.45827
131	P6	-8.77946
132	P1	-8.86526
132	P1'	-5.93217
132	P2	-5.98522
132	P3	-6.64681
132	P4	-7.41746
132	P5	-4.43474
132	P6	-7.44679
133	P1	-9.75928
133	P1'	-7.35061
133	P2	-7.25052
133	P3	-8.11367
133	P4	-8.26456
133	P5	-5.36892
133	P6	-9.03429
134	P1	-9.23225
134	P1'	-8.49319
134	P2	-8.51376
134	P3	-8.70233
134	P4	-8.42587
134	P5	-6.13044
134	P6	-9.60248
135	P1	-9.28111
135	P1'	-6.36642
135	P2	-6.15074
135	P3	-7.25056
135	P4	-7.94901
135	P5	-4.5391
135	P6	-7.97985
136	P1	-8.6041
136	P1'	-6.46628
136	P2	-6.16977
136	P3	-6.77628
136	P4	-7.58437
136	P5	-4.76797
136	P6	-7.61153
137	P1	-9.05416
137	P1'	-6.97143
137	P2	-6.75992
137	P3	-7.89083
137	P4	-8.37994
137	P5	-5.06161
137	P6	-8.03051
138	P1	-8.94417
138	P1'	-6.21779
138	P2	-6.77387
138	P3	-7.21892
138	P4	-7.34894
138	P5	-4.22909
138	P6	-7.7763
139	P1	-9.57565
139	P1'	-9.30263
139	P2	-8.19382
139	P3	-8.2657
139	P4	-9.56833
139	P5	-7.29169
139	P6	-8.97368
140	P1	-10.9485
140	P1'	-8.44529
140	P2	-8.61654
140	P3	-9.53464
140	P4	-10.5063
140	P5	-7.27553
140	P6	-9.58731
141	P1	-9.18352
141	P1'	-6.45128
141	P2	-6.85892
141	P3	-7.06188
141	P4	-7.60279
141	P5	-4.98686
141	P6	-7.33217
142	P1	-10.2171
142	P1'	-7.64513
142	P2	-7.55112
142	P3	-7.8965
142	P4	-8.92896
142	P5	-6.02881
142	P6	-8.69922
143	P1	-8.57902
143	P1'	-6.89966
143	P2	-6.518
143	P3	-7.19652
143	P4	-7.65516
143	P5	-5.20872
143	P6	-7.88774
144	P1	-8.80971
144	P1'	-6.69691
144	P2	-6.52153
144	P3	-7.21814
144	P4	-8.13552
144	P5	-5.00117
144	P6	-7.79639
145	P1	-8.28696
145	P1'	-5.92511
145	P2	-5.77907
145	P3	-6.64384
145	P4	-7.56173
145	P5	-4.17992
145	P6	-7.16776
146	P1	-9.07597
146	P1'	-7.69892
146	P2	-8.78291
146	P3	-8.32149
146	P4	-8.83654
146	P5	-6.59398
146	P6	-9.29615
147	P1	-8.5438
147	P1'	-6.6608
147	P2	-6.55457
147	P3	-7.22295
147	P4	-7.78466
147	P5	-4.81673
147	P6	-8.72152
148	P1	-8.95753
148	P1'	-7.08686
148	P2	-7.20555
148	P3	-7.10224
148	P4	-8.50313
148	P5	-5.27231
148	P6	-9.31866
149	P1	-9.89906
149	P1'	-9.83576
149	P2	-9.7584
149	P3	-9.23417
149	P4	-9.87966
149	P5	-9.93145
149	P6	-9.80183
150	P1	-9.29664
150	P1'	-6.65731
150	P2	-6.78875
150	P3	-7.58784
150	P4	-8.52356
150	P5	-5.04406
150	P6	-8.62217
151	P1	-9.73237
151	P1'	-9.40185
151	P2	-9.62544
151	P3	-9.34689
151	P4	-9.26319
151	P5	-8.21425
151	P6	-10.3339
152	P1	-10.3995
152	P1'	-11.3245
152	P2	-9.45043
152	P3	-9.68108
152	P4	-10.3988
152	P5	-9.31219
152	P6	-9.88641
153	P1	-8.98152
153	P1'	-6.69449
153	P2	-6.37157
153	P3	-7.36296
153	P4	-7.72083
153	P5	-4.9466
153	P6	-8.38639
154	P1	-10.596
154	P1'	-8.87623
154	P2	-8.26442
154	P3	-9.2091
154	P4	-9.33916
154	P5	-7.24601
154	P6	-9.92114
155	P1	-10.0249
155	P1'	-7.73516
155	P2	-7.62392
155	P3	-8.46508
155	P4	-9.10685
155	P5	-6.14203
155	P6	-9.30173
156	P1	-10.191
156	P1'	-7.54533
156	P2	-7.60159
156	P3	-8.24977
156	P4	-8.56051
156	P5	-5.99757
156	P6	-9.18789
157	P1	-10.5679
157	P1'	-8.4882
157	P2	-7.77342
157	P3	-8.78554
157	P4	-8.82395
157	P5	-6.33897
157	P6	-9.90157
158	P1	-8.81177
158	P1'	-6.02054
158	P2	-6.01454
158	P3	-6.79244
158	P4	-7.39621
158	P5	-4.3519
158	P6	-7.9054
159	P1	-8.67307
159	P1'	-5.93503
159	P2	-5.96902
159	P3	-6.59485
159	P4	-7.4903
159	P5	-4.43091
159	P6	-7.47259
160	P1	-11.2088
160	P1'	-8.32771
160	P2	-8.517
160	P3	-9.48025
160	P4	-10.1701
160	P5	-6.77464
160	P6	-9.82458
161	P1	-9.98358
161	P1'	-6.65378
161	P2	-6.99754
161	P3	-7.6066
161	P4	-8.45378
161	P5	-5.00219
161	P6	-8.63143
162	P1	-8.31682
162	P1'	-6.2054
162	P2	-6.35934
162	P3	-6.7593
162	P4	-7.44656
162	P5	-4.75776
162	P6	-7.44923
163	P1	-10.7232
163	P1'	-8.38014
163	P2	-8.81738
163	P3	-9.53175
163	P4	-9.38832
163	P5	-7.31704
163	P6	-10.7663
164	P1	-10.5329
164	P1'	-8.78953
164	P2	-8.69055
164	P3	-9.51136
164	P4	-8.70283
164	P5	-7.19744
164	P6	-9.80475
165	P1	-12.0418
165	P1'	-9.9841
165	P2	-11.5297
165	P3	-11.096
165	P4	-11.6899
165	P5	-10.0932
165	P6	-12.4869
166	P1	-9.73451
166	P1'	-7.7918
166	P2	-7.94624
166	P3	-8.71188
166	P4	-9.74151
166	P5	-6.59284
166	P6	-10.0879
167	P1	-9.405
167	P1'	-9.35465
167	P2	-9.34537
167	P3	-8.95538
167	P4	-9.14702
167	P5	-8.84675
167	P6	-9.17182
168	P1	-9.36828
168	P1'	-7.6778
168	P2	-7.8261
168	P3	-8.27672
168	P4	-8.96999
168	P5	-6.41468
168	P6	-10.1415
169	P1	-9.95541
169	P1'	-11.4575
169	P2	-8.39627
169	P3	-8.38106
169	P4	-9.1786
169	P5	-8.79931
169	P6	-9.08401
170	P1	-9.65939
170	P1'	-8.08044
170	P2	-7.86316
170	P3	-8.1034
170	P4	-8.79505
170	P5	-6.94391
170	P6	-8.41577
171	P1	-8.97991
171	P1'	-8.77233
171	P2	-8.59822
171	P3	-8.47956
171	P4	-8.24879
171	P5	-7.64216
171	P6	-8.39759
172	P1	-8.72213
172	P1'	-6.95276
172	P2	-6.75868
172	P3	-7.87214
172	P4	-7.93075
172	P5	-4.99138
172	P6	-8.59451
173	P1	-8.99926
173	P1'	-6.66309
173	P2	-6.82458
173	P3	-7.02425
173	P4	-8.05289
173	P5	-4.90773
173	P6	-8.16482
174	P1	-8.41092
174	P1'	-7.30419
174	P2	-7.33463
174	P3	-6.97911
174	P4	-8.11445
174	P5	-5.61079
174	P6	-8.52126
175	P1	-9.46011
175	P1'	-7.90394
175	P2	-8.04079
175	P3	-8.75683
175	P4	-8.68229
175	P5	-6.47198
175	P6	-9.16425
176	P1	-9.13143
176	P1'	-6.01793
176	P2	-6.13938
176	P3	-6.71312
176	P4	-7.89283
176	P5	-4.47979
176	P6	-6.15872
177	P1	-8.45512
177	P1'	-5.99254
177	P2	-5.81333
177	P3	-6.58326
177	P4	-6.94614
177	P5	-4.35777
177	P6	-6.60665
178	P1	-9.47682
178	P1'	-8.84492
178	P2	-9.06167
178	P3	-8.3648
178	P4	-8.4898
178	P5	-8.29114
178	P6	-9.29733
179	P1	-9.8887
179	P1'	-7.48252
179	P2	-7.72941
179	P3	-7.96773
179	P4	-9.37498
179	P5	-6.26944
179	P6	-8.98468
180	P1	-9.15571
180	P1'	-8.0051
180	P2	-8.19986
180	P3	-7.91728
180	P4	-8.44159
180	P5	-6.06353
180	P6	-8.45658
181	P1	-9.9481
181	P1'	-6.95852
181	P2	-7.01741
181	P3	-8.10978
181	P4	-9.33139
181	P5	-5.35509
181	P6	-9.16327
182	P1	-9.79487
182	P1'	-7.4234
182	P2	-7.24285
182	P3	-7.94517
182	P4	-8.40773
182	P5	-5.58856
182	P6	-8.92257
183	P1	-9.78153
183	P1'	-7.54443
183	P2	-7.8479
183	P3	-8.72264
183	P4	-9.05265
183	P5	-5.90989
183	P6	-9.06686
184	P1	-8.36459
184	P1'	-6.05793
184	P2	-6.28734
184	P3	-6.4076
184	P4	-7.37761
184	P5	-4.32212
184	P6	-7.65626
185	P1	-8.13404
185	P1'	-6.25493
185	P2	-6.43142
185	P3	-6.97351
185	P4	-7.5971
185	P5	-4.45701
185	P6	-7.97662
186	P1	-9.89236
186	P1'	-7.5562
186	P2	-7.4123
186	P3	-8.51171
186	P4	-8.57142
186	P5	-5.92736
186	P6	-8.52764
187	P1	-9.7204
187	P1'	-6.50732
187	P2	-6.20668
187	P3	-6.96665
187	P4	-7.72523
187	P5	-4.53472
187	P6	-7.65933
188	P1	-8.48085
188	P1'	-6.44352
188	P2	-6.49424
188	P3	-7.26671
188	P4	-7.43224
188	P5	-4.79953
188	P6	-7.91717
189	P1	-8.66718
189	P1'	-6.53067
189	P2	-6.55752
189	P3	-7.03688
189	P4	-7.70779
189	P5	-4.93602
189	P6	-8.4062
190	P1	-10.1608
190	P1'	-7.61699
190	P2	-7.73367
190	P3	-8.56312
190	P4	-9.14886
190	P5	-6.19823
190	P6	-9.50476
191	P1	-8.93658
191	P1'	-6.28063
191	P2	-6.48673
191	P3	-6.98056
191	P4	-7.92101
191	P5	-4.754
191	P6	-7.812
192	P1	-8.97277
192	P1'	-7.03462
192	P2	-6.68964
192	P3	-6.96319
192	P4	-7.80333
192	P5	-5.22159
192	P6	-8.28817
193	P1	-9.31397
193	P1'	-5.98857
193	P2	-6.03737
193	P3	-6.55048
193	P4	-7.52499
193	P5	-4.35807
193	P6	-7.32649
194	P1	-9.36405
194	P1'	-6.44105
194	P2	-6.46247
194	P3	-6.58658
194	P4	-7.72565
194	P5	-4.73168
194	P6	-8.37793
195	P1	-9.18947
195	P1'	-6.18005
195	P2	-6.09784
195	P3	-6.75037
195	P4	-7.86046
195	P5	-4.4953
195	P6	-7.40118
196	P1	-9.00595
196	P1'	-6.3358
196	P2	-6.32513
196	P3	-7.06446
196	P4	-7.65175
196	P5	-4.76683
196	P6	-7.84417
197	P1	-8.82643
197	P1'	-6.35558
197	P2	-6.46278
197	P3	-7.04228
197	P4	-8.35751
197	P5	-4.70487
197	P6	-7.9121
198	P1	-9.36448
198	P1'	-9.12413
198	P2	-9.07176
198	P3	-8.04537
198	P4	-8.61337
198	P5	-7.4778
198	P6	-9.60596
199	P1	-8.88534
199	P1'	-7.33472
199	P2	-7.18561
199	P3	-8.05931
199	P4	-7.87489
199	P5	-5.96424
199	P6	-8.2599
200	P1	-8.77275
200	P1'	-6.54797
200	P2	-6.61865
200	P3	-7.18234
200	P4	-7.84525
200	P5	-5.10794
200	P6	-8.23509
201	P1	-9.05479
201	P1'	-8.56646
201	P2	-8.75348
201	P3	-8.77079
201	P4	-8.65481
201	P5	-7.08503
201	P6	-9.39292
202	P1	-10.0716
202	P1'	-8.55882
202	P2	-8.90887
202	P3	-8.46799
202	P4	-8.91187
202	P5	-7.04513
202	P6	-9.93937
203	P1	-8.65765
203	P1'	-5.90847
203	P2	-5.89572
203	P3	-6.51404
203	P4	-7.51683
203	P5	-4.32677
203	P6	-7.62084
204	P1	-8.94356
204	P1'	-7.15848
204	P2	-7.50819
204	P3	-7.67502
204	P4	-8.60956
204	P5	-5.60319
204	P6	-8.28437
205	P1	-8.93104
205	P1'	-6.49254
205	P2	-6.40977
205	P3	-7.01888
205	P4	-7.76305
205	P5	-4.73562
205	P6	-7.90497
206	P1	-9.06668
206	P1'	-6.38995
206	P2	-6.33234
206	P3	-7.31071
206	P4	-8.24464
206	P5	-4.59435
206	P6	-7.84046
207	P1	-9.33144
207	P1'	-7.76043
207	P2	-7.71454
207	P3	-8.17242
207	P4	-8.50591
207	P5	-5.99981
207	P6	-9.18329
208	P1	-8.18817
208	P1'	-6.14123
208	P2	-6.32403
208	P3	-6.7673
208	P4	-7.62147
208	P5	-4.5648
208	P6	-7.04074
209	P1	-8.84241
209	P1'	-7.27436
209	P2	-6.83268
209	P3	-8.68677
209	P4	-8.41358
209	P5	-5.47136
209	P6	-9.60651
210	P1	-8.39083
210	P1'	-5.99839
210	P2	-5.97308
210	P3	-6.59419
210	P4	-7.58559
210	P5	-4.39079
210	P6	-7.36416
211	P1	-8.82061
211	P1'	-6.45191
211	P2	-6.93797
211	P3	-7.12236
211	P4	-7.8221
211	P5	-4.80617
211	P6	-8.26574
212	P1	-9.88847
212	P1'	-9.03719
212	P2	-9.04566
212	P3	-9.47313
212	P4	-9.87745
212	P5	-7.51877
212	P6	-9.24646
213	P1	-8.66914
213	P1'	-7.41518
213	P2	-7.61122
213	P3	-8.80778
213	P4	-8.48361
213	P5	-5.54634
213	P6	-9.07214
214	P1	-9.00389
214	P1'	-8.49121
214	P2	-9.3226
214	P3	-9.00488
214	P4	-8.47908
214	P5	-6.57735
214	P6	-9.05724
215	P1	-8.7034
215	P1'	-6.68565
215	P2	-6.78842
215	P3	-7.48034
215	P4	-7.87534
215	P5	-4.98275
215	P6	-8.36309
216	P1	-9.50635
216	P1'	-7.93681
216	P2	-7.9631
216	P3	-7.69475
216	P4	-8.8735
216	P5	-6.54596
216	P6	-8.88726
217	P1	-8.9845
217	P1'	-6.84483
217	P2	-6.97454
217	P3	-8.19206
217	P4	-8.18345
217	P5	-4.87549
217	P6	-8.83818
218	P1	-9.34704
218	P1'	-6.67635
218	P2	-7.18678
218	P3	-7.35336
218	P4	-8.63432
218	P5	-5.04092
218	P6	-8.70925
219	P1	-8.85464
219	P1'	-6.1291
219	P2	-6.25472
219	P3	-6.95259
219	P4	-7.37137
219	P5	-4.4392
219	P6	-7.51922
220	P1	-9.00414
220	P1'	-6.64716
220	P2	-6.89538
220	P3	-7.23921
220	P4	-8.2775
220	P5	-4.89974
220	P6	-8.70027
221	P1	-9.45532
221	P1'	-6.50168
221	P2	-6.71805
221	P3	-7.23083
221	P4	-8.10482
221	P5	-4.89106
221	P6	-8.47261
222	P1	-8.7249
222	P1'	-6.65774
222	P2	-6.52456
222	P3	-6.87301
222	P4	-7.85309
222	P5	-4.90845
222	P6	-7.94889
223	P1	-9.67132
223	P1'	-6.49114
223	P2	-6.3782
223	P3	-6.94916
223	P4	-7.56836
223	P5	-4.77629
223	P6	-7.86625
224	P1	-8.99225
224	P1'	-6.46658
224	P2	-6.43227
224	P3	-6.73711
224	P4	-7.44626
224	P5	-4.64078
224	P6	-7.95442
225	P1	-9.12615
225	P1'	-5.87533
225	P2	-6.00539
225	P3	-6.68462
225	P4	-7.50118
225	P5	-4.28002
225	P6	-7.61523
226	P1	-8.63689
226	P1'	-6.26312
226	P2	-6.0135
226	P3	-6.89238
226	P4	-7.3542
226	P5	-4.48965
226	P6	-7.60092
227	P1	-9.07479
227	P1'	-6.31631
227	P2	-6.08763
227	P3	-6.81843
227	P4	-7.3933
227	P5	-4.59532
227	P6	-7.61757
228	P1	-8.71225
228	P1'	-6.02379
228	P2	-5.95724
228	P3	-6.62534
228	P4	-7.34277
228	P5	-4.4222
228	P6	-7.56206
229	P1	-9.0373
229	P1'	-6.30173
229	P2	-6.37319
229	P3	-6.73754
229	P4	-7.5516
229	P5	-4.59951
229	P6	-8.1284
230	P1	-8.99572
230	P1'	-6.28777
230	P2	-6.14902
230	P3	-6.7463
230	P4	-7.33197
230	P5	-4.56716
230	P6	-7.42654
231	P1	-8.39424
231	P1'	-5.84474
231	P2	-6.12503
231	P3	-6.47095
231	P4	-7.61932
231	P5	-4.36575
231	P6	-7.44607
232	P1	-9.1317
232	P1'	-6.10883
232	P2	-6.05303
232	P3	-6.63747
232	P4	-7.67362
232	P5	-4.50434
232	P6	-7.71963
233	P1	-9.5347
233	P1'	-6.09224
233	P2	-6.13501
233	P3	-6.93665
233	P4	-7.98493
233	P5	-4.64324
233	P6	-7.51076
234	P1	-8.45267
234	P1'	-5.87747
234	P2	-6.11415
234	P3	-6.60863
234	P4	-7.68532
234	P5	-4.51686
234	P6	-7.36607

## Sheet: Fig. 2c
mutated TEVp pos.	amino acid in mutated TEVp pos.	mutated TEVs pos.	amino acid in mutated TEVs pos.	activity, a.u.
31	A	P1'	A	0.0542463
31	A	P1'	C	0.0395463
31	A	P1'	D	0
31	A	P1'	E	0
31	A	P1'	F	NA
31	A	P1'	G	0.0199463
31	A	P1'	H	0
31	A	P1'	I	0
31	A	P1'	K	0
31	A	P1'	L	0
31	A	P1'	M	0
31	A	P1'	N	0.0199463
31	A	P1'	P	0.0202463
31	A	P1'	Q	NA
31	A	P1'	R	0
31	A	P1'	S	0.0430463
31	A	P1'	T	0
31	A	P1'	V	0
31	A	P1'	W	0.0127463
31	A	P1'	Y	0
31	C	P1'	A	0
31	C	P1'	C	0
31	C	P1'	D	0.0166463
31	C	P1'	E	NA
31	C	P1'	F	NA
31	C	P1'	G	0.0469463
31	C	P1'	H	NA
31	C	P1'	I	NA
31	C	P1'	K	0.0226463
31	C	P1'	L	0
31	C	P1'	M	0.0292463
31	C	P1'	N	NA
31	C	P1'	P	0
31	C	P1'	Q	NA
31	C	P1'	R	0
31	C	P1'	S	0.0438463
31	C	P1'	T	0
31	C	P1'	V	0
31	C	P1'	W	0
31	C	P1'	Y	0.0142463
31	D	P1'	A	0.0217463
31	D	P1'	C	0.0304463
31	D	P1'	D	NA
31	D	P1'	E	0
31	D	P1'	F	0
31	D	P1'	G	NA
31	D	P1'	H	0
31	D	P1'	I	NA
31	D	P1'	K	0
31	D	P1'	L	0
31	D	P1'	M	0.0197463
31	D	P1'	N	0.0143463
31	D	P1'	P	NA
31	D	P1'	Q	0
31	D	P1'	R	0
31	D	P1'	S	0.0243463
31	D	P1'	T	0.0125463
31	D	P1'	V	0.0222463
31	D	P1'	W	0
31	D	P1'	Y	0
31	E	P1'	A	0.0318463
31	E	P1'	C	0.0254463
31	E	P1'	D	NA
31	E	P1'	E	NA
31	E	P1'	F	NA
31	E	P1'	G	0.0148463
31	E	P1'	H	0.0232463
31	E	P1'	I	0
31	E	P1'	K	0
31	E	P1'	L	0
31	E	P1'	M	0.0330463
31	E	P1'	N	0.0128463
31	E	P1'	P	0
31	E	P1'	Q	0
31	E	P1'	R	0
31	E	P1'	S	0.0321463
31	E	P1'	T	0
31	E	P1'	V	0
31	E	P1'	W	0
31	E	P1'	Y	0
31	F	P1'	A	0.0432463
31	F	P1'	C	0.0279463
31	F	P1'	D	0
31	F	P1'	E	NA
31	F	P1'	F	0
31	F	P1'	G	0.0375463
31	F	P1'	H	0.0165463
31	F	P1'	I	0
31	F	P1'	K	0
31	F	P1'	L	0
31	F	P1'	M	NA
31	F	P1'	N	0
31	F	P1'	P	NA
31	F	P1'	Q	NA
31	F	P1'	R	0
31	F	P1'	S	0.0316463
31	F	P1'	T	0
31	F	P1'	V	NA
31	F	P1'	W	0
31	F	P1'	Y	0.0248463
31	G	P1'	A	0.0351463
31	G	P1'	C	0.0436463
31	G	P1'	D	NA
31	G	P1'	E	0
31	G	P1'	F	0.0161463
31	G	P1'	G	0.0398463
31	G	P1'	H	0.0140463
31	G	P1'	I	NA
31	G	P1'	K	0
31	G	P1'	L	0
31	G	P1'	M	0.0226463
31	G	P1'	N	0.0208463
31	G	P1'	P	NA
31	G	P1'	Q	NA
31	G	P1'	R	0
31	G	P1'	S	0.0332463
31	G	P1'	T	0
31	G	P1'	V	0
31	G	P1'	W	0
31	G	P1'	Y	0
31	H	P1'	A	0.0169463
31	H	P1'	C	0.0485463
31	H	P1'	D	0.0175463
31	H	P1'	E	NA
31	H	P1'	F	0
31	H	P1'	G	0.0216463
31	H	P1'	H	0
31	H	P1'	I	0
31	H	P1'	K	0
31	H	P1'	L	0
31	H	P1'	M	0.0291463
31	H	P1'	N	0.0172463
31	H	P1'	P	0
31	H	P1'	Q	0
31	H	P1'	R	0
31	H	P1'	S	0.0341463
31	H	P1'	T	0
31	H	P1'	V	0
31	H	P1'	W	0
31	H	P1'	Y	0
31	I	P1'	A	NA
31	I	P1'	C	0.0442463
31	I	P1'	D	NA
31	I	P1'	E	NA
31	I	P1'	F	0
31	I	P1'	G	0.0254463
31	I	P1'	H	0.0201463
31	I	P1'	I	0
31	I	P1'	K	NA
31	I	P1'	L	0
31	I	P1'	M	0.0341463
31	I	P1'	N	0.0455463
31	I	P1'	P	0
31	I	P1'	Q	NA
31	I	P1'	R	0
31	I	P1'	S	0.0446463
31	I	P1'	T	0
31	I	P1'	V	NA
31	I	P1'	W	0
31	I	P1'	Y	0
31	K	P1'	A	NA
31	K	P1'	C	0.0884463
31	K	P1'	D	0.0153463
31	K	P1'	E	NA
31	K	P1'	F	NA
31	K	P1'	G	NA
31	K	P1'	H	0.0266463
31	K	P1'	I	0
31	K	P1'	K	0
31	K	P1'	L	0
31	K	P1'	M	0.0272463
31	K	P1'	N	0.0134463
31	K	P1'	P	0
31	K	P1'	Q	NA
31	K	P1'	R	0
31	K	P1'	S	0.0482463
31	K	P1'	T	0
31	K	P1'	V	0
31	K	P1'	W	0
31	K	P1'	Y	NA
31	L	P1'	A	0.0257463
31	L	P1'	C	0.0430463
31	L	P1'	D	0
31	L	P1'	E	NA
31	L	P1'	F	NA
31	L	P1'	G	0.0221463
31	L	P1'	H	0
31	L	P1'	I	0
31	L	P1'	K	0
31	L	P1'	L	0
31	L	P1'	M	0
31	L	P1'	N	0.0205463
31	L	P1'	P	NA
31	L	P1'	Q	NA
31	L	P1'	R	0
31	L	P1'	S	0.0373463
31	L	P1'	T	NA
31	L	P1'	V	0
31	L	P1'	W	0
31	L	P1'	Y	NA
31	M	P1'	A	0.0321463
31	M	P1'	C	0.0460463
31	M	P1'	D	NA
31	M	P1'	E	NA
31	M	P1'	F	NA
31	M	P1'	G	NA
31	M	P1'	H	NA
31	M	P1'	I	0
31	M	P1'	K	0
31	M	P1'	L	0
31	M	P1'	M	NA
31	M	P1'	N	NA
31	M	P1'	P	NA
31	M	P1'	Q	NA
31	M	P1'	R	0.0257463
31	M	P1'	S	0.0513463
31	M	P1'	T	0
31	M	P1'	V	0
31	M	P1'	W	0.0164463
31	M	P1'	Y	0.0390463
31	N	P1'	A	NA
31	N	P1'	C	0.0305463
31	N	P1'	D	0
31	N	P1'	E	NA
31	N	P1'	F	0.0363463
31	N	P1'	G	0
31	N	P1'	H	NA
31	N	P1'	I	0
31	N	P1'	K	0
31	N	P1'	L	0.0118463
31	N	P1'	M	0.0136463
31	N	P1'	N	0
31	N	P1'	P	0
31	N	P1'	Q	NA
31	N	P1'	R	0
31	N	P1'	S	0.0261463
31	N	P1'	T	0
31	N	P1'	V	0
31	N	P1'	W	0
31	N	P1'	Y	NA
31	P	P1'	A	0
31	P	P1'	C	0.0110463
31	P	P1'	D	0
31	P	P1'	E	NA
31	P	P1'	F	0
31	P	P1'	G	NA
31	P	P1'	H	0
31	P	P1'	I	NA
31	P	P1'	K	0
31	P	P1'	L	0
31	P	P1'	M	0
31	P	P1'	N	0
31	P	P1'	P	0
31	P	P1'	Q	0
31	P	P1'	R	0
31	P	P1'	S	0
31	P	P1'	T	0
31	P	P1'	V	0
31	P	P1'	W	0
31	P	P1'	Y	0
31	Q	P1'	A	0.0470463
31	Q	P1'	C	0.0556463
31	Q	P1'	D	0
31	Q	P1'	E	NA
31	Q	P1'	F	NA
31	Q	P1'	G	0.0434463
31	Q	P1'	H	0.0281463
31	Q	P1'	I	0
31	Q	P1'	K	0
31	Q	P1'	L	0
31	Q	P1'	M	0.0253463
31	Q	P1'	N	NA
31	Q	P1'	P	0
31	Q	P1'	Q	NA
31	Q	P1'	R	NA
31	Q	P1'	S	0.0379463
31	Q	P1'	T	0
31	Q	P1'	V	0
31	Q	P1'	W	0
31	Q	P1'	Y	0.0175463
31	R	P1'	A	0.0201463
31	R	P1'	C	0.0534463
31	R	P1'	D	0.0147463
31	R	P1'	E	0
31	R	P1'	F	0.0174463
31	R	P1'	G	0.0504463
31	R	P1'	H	0
31	R	P1'	I	0
31	R	P1'	K	0
31	R	P1'	L	NA
31	R	P1'	M	0.0141463
31	R	P1'	N	0.0191463
31	R	P1'	P	NA
31	R	P1'	Q	0
31	R	P1'	R	0
31	R	P1'	S	0.0387463
31	R	P1'	T	0
31	R	P1'	V	NA
31	R	P1'	W	0
31	R	P1'	Y	0.0116463
31	S	P1'	A	0.0383463
31	S	P1'	C	0.0526463
31	S	P1'	D	0.00994627
31	S	P1'	E	0
31	S	P1'	F	0.0143463
31	S	P1'	G	0.0353463
31	S	P1'	H	0.0208463
31	S	P1'	I	0
31	S	P1'	K	0
31	S	P1'	L	0
31	S	P1'	M	0.0254463
31	S	P1'	N	0.0166463
31	S	P1'	P	0
31	S	P1'	Q	0
31	S	P1'	R	0
31	S	P1'	S	0.0423463
31	S	P1'	T	0
31	S	P1'	V	0
31	S	P1'	W	0
31	S	P1'	Y	0.0154463
31	T	P1'	A	0.0409463
31	T	P1'	C	0.0446463
31	T	P1'	D	0.0200463
31	T	P1'	E	0
31	T	P1'	F	0.0103463
31	T	P1'	G	0.0298463
31	T	P1'	H	0.0362463
31	T	P1'	I	0
31	T	P1'	K	0.0556463
31	T	P1'	L	0
31	T	P1'	M	0
31	T	P1'	N	0.0149463
31	T	P1'	P	0
31	T	P1'	Q	NA
31	T	P1'	R	0
31	T	P1'	S	0.0384463
31	T	P1'	T	0.0319463
31	T	P1'	V	0.00994627
31	T	P1'	W	0
31	T	P1'	Y	NA
31	V	P1'	A	0.0209463
31	V	P1'	C	0.0567463
31	V	P1'	D	NA
31	V	P1'	E	NA
31	V	P1'	F	NA
31	V	P1'	G	0.0259463
31	V	P1'	H	0
31	V	P1'	I	0
31	V	P1'	K	0
31	V	P1'	L	0
31	V	P1'	M	0.0146463
31	V	P1'	N	0.0362463
31	V	P1'	P	NA
31	V	P1'	Q	NA
31	V	P1'	R	0
31	V	P1'	S	0.0307463
31	V	P1'	T	0
31	V	P1'	V	0
31	V	P1'	W	0
31	V	P1'	Y	0
31	W	P1'	A	0.0373463
31	W	P1'	C	0.0662463
31	W	P1'	D	0
31	W	P1'	E	NA
31	W	P1'	F	NA
31	W	P1'	G	0.0365463
31	W	P1'	H	NA
31	W	P1'	I	0
31	W	P1'	K	NA
31	W	P1'	L	0
31	W	P1'	M	0.0392463
31	W	P1'	N	0.0240463
31	W	P1'	P	0
31	W	P1'	Q	NA
31	W	P1'	R	0
31	W	P1'	S	0.0418463
31	W	P1'	T	0
31	W	P1'	V	NA
31	W	P1'	W	NA
31	W	P1'	Y	0.0206463
31	Y	P1'	A	0.0257463
31	Y	P1'	C	0.0360463
31	Y	P1'	D	0.0101463
31	Y	P1'	E	0
31	Y	P1'	F	0
31	Y	P1'	G	0.0437463
31	Y	P1'	H	0.0190463
31	Y	P1'	I	NA
31	Y	P1'	K	0
31	Y	P1'	L	0
31	Y	P1'	M	0.0318463
31	Y	P1'	N	0.0274463
31	Y	P1'	P	0
31	Y	P1'	Q	NA
31	Y	P1'	R	0
31	Y	P1'	S	0.0352463
31	Y	P1'	T	0
31	Y	P1'	V	NA
31	Y	P1'	W	0
31	Y	P1'	Y	NA
46	A	P5	A	0
46	A	P5	C	0
46	A	P5	D	0
46	A	P5	E	0
46	A	P5	F	NA
46	A	P5	G	NA
46	A	P5	H	NA
46	A	P5	I	0
46	A	P5	K	NA
46	A	P5	L	0
46	A	P5	M	0.0127463
46	A	P5	N	0
46	A	P5	P	NA
46	A	P5	Q	NA
46	A	P5	R	0
46	A	P5	S	0
46	A	P5	T	NA
46	A	P5	V	NA
46	A	P5	W	0
46	A	P5	Y	0
46	C	P5	A	0
46	C	P5	C	0
46	C	P5	D	0
46	C	P5	E	0
46	C	P5	F	0
46	C	P5	G	NA
46	C	P5	H	NA
46	C	P5	I	0
46	C	P5	K	0.0104463
46	C	P5	L	0
46	C	P5	M	NA
46	C	P5	N	0
46	C	P5	P	NA
46	C	P5	Q	NA
46	C	P5	R	0
46	C	P5	S	0
46	C	P5	T	0
46	C	P5	V	0
46	C	P5	W	NA
46	C	P5	Y	NA
46	D	P5	A	0
46	D	P5	C	0
46	D	P5	D	NA
46	D	P5	E	0
46	D	P5	F	NA
46	D	P5	G	NA
46	D	P5	H	0
46	D	P5	I	0
46	D	P5	K	0
46	D	P5	L	0
46	D	P5	M	0
46	D	P5	N	0
46	D	P5	P	NA
46	D	P5	Q	0
46	D	P5	R	0
46	D	P5	S	NA
46	D	P5	T	NA
46	D	P5	V	NA
46	D	P5	W	0.0121463
46	D	P5	Y	NA
46	E	P5	A	0
46	E	P5	C	0
46	E	P5	D	0
46	E	P5	E	0
46	E	P5	F	NA
46	E	P5	G	NA
46	E	P5	H	0
46	E	P5	I	0
46	E	P5	K	NA
46	E	P5	L	0
46	E	P5	M	0
46	E	P5	N	0
46	E	P5	P	0
46	E	P5	Q	0
46	E	P5	R	0
46	E	P5	S	0
46	E	P5	T	NA
46	E	P5	V	0
46	E	P5	W	NA
46	E	P5	Y	0
46	F	P5	A	0
46	F	P5	C	0
46	F	P5	D	0
46	F	P5	E	0
46	F	P5	F	NA
46	F	P5	G	0
46	F	P5	H	NA
46	F	P5	I	0
46	F	P5	K	0
46	F	P5	L	NA
46	F	P5	M	0
46	F	P5	N	0
46	F	P5	P	0
46	F	P5	Q	0
46	F	P5	R	0
46	F	P5	S	0
46	F	P5	T	0
46	F	P5	V	0
46	F	P5	W	NA
46	F	P5	Y	0
46	G	P5	A	0.0165463
46	G	P5	C	0
46	G	P5	D	0
46	G	P5	E	0
46	G	P5	F	0
46	G	P5	G	0
46	G	P5	H	0
46	G	P5	I	0
46	G	P5	K	0
46	G	P5	L	0
46	G	P5	M	0
46	G	P5	N	0
46	G	P5	P	0
46	G	P5	Q	0
46	G	P5	R	0
46	G	P5	S	0
46	G	P5	T	0
46	G	P5	V	0
46	G	P5	W	0
46	G	P5	Y	0
46	H	P5	A	0.0587463
46	H	P5	C	0.0405463
46	H	P5	D	0.0644463
46	H	P5	E	0.0579463
46	H	P5	F	0.0459463
46	H	P5	G	0.0387463
46	H	P5	H	0.0484463
46	H	P5	I	0.0341463
46	H	P5	K	0.0449463
46	H	P5	L	0.0304463
46	H	P5	M	0.0510463
46	H	P5	N	0.0423463
46	H	P5	P	0.0571463
46	H	P5	Q	0.0573463
46	H	P5	R	0.0415463
46	H	P5	S	0.0428463
46	H	P5	T	0.0474463
46	H	P5	V	0.0362463
46	H	P5	W	0.0345463
46	H	P5	Y	0.0455463
46	I	P5	A	0
46	I	P5	C	0
46	I	P5	D	0
46	I	P5	E	0
46	I	P5	F	0
46	I	P5	G	0
46	I	P5	H	NA
46	I	P5	I	0
46	I	P5	K	0
46	I	P5	L	0
46	I	P5	M	0
46	I	P5	N	0
46	I	P5	P	0
46	I	P5	Q	0
46	I	P5	R	0
46	I	P5	S	0
46	I	P5	T	NA
46	I	P5	V	0
46	I	P5	W	0.0103463
46	I	P5	Y	NA
46	K	P5	A	0
46	K	P5	C	0
46	K	P5	D	0
46	K	P5	E	0
46	K	P5	F	NA
46	K	P5	G	NA
46	K	P5	H	0
46	K	P5	I	0.0246463
46	K	P5	K	0
46	K	P5	L	NA
46	K	P5	M	0
46	K	P5	N	0
46	K	P5	P	0
46	K	P5	Q	0
46	K	P5	R	0
46	K	P5	S	0
46	K	P5	T	0
46	K	P5	V	0
46	K	P5	W	NA
46	K	P5	Y	NA
46	L	P5	A	NA
46	L	P5	C	0
46	L	P5	D	0
46	L	P5	E	0
46	L	P5	F	NA
46	L	P5	G	0
46	L	P5	H	0
46	L	P5	I	0
46	L	P5	K	0
46	L	P5	L	0
46	L	P5	M	NA
46	L	P5	N	0
46	L	P5	P	0.0494463
46	L	P5	Q	0
46	L	P5	R	0
46	L	P5	S	0
46	L	P5	T	NA
46	L	P5	V	0
46	L	P5	W	0
46	L	P5	Y	0
46	M	P5	A	NA
46	M	P5	C	NA
46	M	P5	D	0.0196463
46	M	P5	E	0
46	M	P5	F	0
46	M	P5	G	0.0139463
46	M	P5	H	0
46	M	P5	I	0
46	M	P5	K	0
46	M	P5	L	0
46	M	P5	M	0
46	M	P5	N	0
46	M	P5	P	0
46	M	P5	Q	0
46	M	P5	R	NA
46	M	P5	S	0
46	M	P5	T	NA
46	M	P5	V	0.0151463
46	M	P5	W	0
46	M	P5	Y	0.0216463
46	N	P5	A	NA
46	N	P5	C	0
46	N	P5	D	NA
46	N	P5	E	0
46	N	P5	F	NA
46	N	P5	G	0
46	N	P5	H	0
46	N	P5	I	0
46	N	P5	K	NA
46	N	P5	L	0
46	N	P5	M	0
46	N	P5	N	0
46	N	P5	P	0
46	N	P5	Q	0
46	N	P5	R	0
46	N	P5	S	0
46	N	P5	T	0.0167463
46	N	P5	V	0
46	N	P5	W	NA
46	N	P5	Y	0
46	P	P5	A	NA
46	P	P5	C	0
46	P	P5	D	0
46	P	P5	E	NA
46	P	P5	F	NA
46	P	P5	G	0
46	P	P5	H	0
46	P	P5	I	0
46	P	P5	K	0
46	P	P5	L	0
46	P	P5	M	0
46	P	P5	N	0
46	P	P5	P	0
46	P	P5	Q	0
46	P	P5	R	0
46	P	P5	S	0
46	P	P5	T	0
46	P	P5	V	0
46	P	P5	W	0
46	P	P5	Y	NA
46	Q	P5	A	0
46	Q	P5	C	NA
46	Q	P5	D	0
46	Q	P5	E	0
46	Q	P5	F	NA
46	Q	P5	G	0.0194463
46	Q	P5	H	NA
46	Q	P5	I	0
46	Q	P5	K	0
46	Q	P5	L	NA
46	Q	P5	M	0
46	Q	P5	N	0
46	Q	P5	P	0
46	Q	P5	Q	0
46	Q	P5	R	NA
46	Q	P5	S	0
46	Q	P5	T	0
46	Q	P5	V	0
46	Q	P5	W	0
46	Q	P5	Y	NA
46	R	P5	A	0
46	R	P5	C	0
46	R	P5	D	0.0163463
46	R	P5	E	0
46	R	P5	F	0
46	R	P5	G	0.0101463
46	R	P5	H	NA
46	R	P5	I	0
46	R	P5	K	NA
46	R	P5	L	0.00994627
46	R	P5	M	NA
46	R	P5	N	0
46	R	P5	P	0
46	R	P5	Q	0
46	R	P5	R	0
46	R	P5	S	NA
46	R	P5	T	NA
46	R	P5	V	0
46	R	P5	W	0
46	R	P5	Y	0
46	S	P5	A	NA
46	S	P5	C	NA
46	S	P5	D	NA
46	S	P5	E	0
46	S	P5	F	NA
46	S	P5	G	NA
46	S	P5	H	NA
46	S	P5	I	0
46	S	P5	K	NA
46	S	P5	L	0
46	S	P5	M	NA
46	S	P5	N	0
46	S	P5	P	NA
46	S	P5	Q	0
46	S	P5	R	NA
46	S	P5	S	0
46	S	P5	T	NA
46	S	P5	V	0
46	S	P5	W	0
46	S	P5	Y	0
46	T	P5	A	NA
46	T	P5	C	NA
46	T	P5	D	0
46	T	P5	E	NA
46	T	P5	F	0
46	T	P5	G	0
46	T	P5	H	0
46	T	P5	I	0
46	T	P5	K	0
46	T	P5	L	0
46	T	P5	M	0
46	T	P5	N	0
46	T	P5	P	0
46	T	P5	Q	0
46	T	P5	R	0.0189463
46	T	P5	S	0
46	T	P5	T	0
46	T	P5	V	0
46	T	P5	W	NA
46	T	P5	Y	0
46	V	P5	A	NA
46	V	P5	C	0
46	V	P5	D	NA
46	V	P5	E	0
46	V	P5	F	0
46	V	P5	G	0
46	V	P5	H	0
46	V	P5	I	0
46	V	P5	K	0
46	V	P5	L	0
46	V	P5	M	0
46	V	P5	N	0
46	V	P5	P	NA
46	V	P5	Q	0
46	V	P5	R	0
46	V	P5	S	0
46	V	P5	T	0
46	V	P5	V	0
46	V	P5	W	0
46	V	P5	Y	NA
46	Y	P5	A	NA
46	Y	P5	C	0
46	Y	P5	D	NA
46	Y	P5	E	0
46	Y	P5	F	0
46	Y	P5	G	NA
46	Y	P5	H	0
46	Y	P5	I	0
46	Y	P5	K	0
46	Y	P5	L	0
46	Y	P5	M	0
46	Y	P5	N	0
46	Y	P5	P	0
46	Y	P5	Q	0
46	Y	P5	R	0
46	Y	P5	S	0
46	Y	P5	T	NA
46	Y	P5	V	0
46	Y	P5	W	0
46	Y	P5	Y	0.0105463
127	A	P1	A	NA
127	A	P1	C	0
127	A	P1	D	NA
127	A	P1	E	0
127	A	P1	F	0.0111463
127	A	P1	G	NA
127	A	P1	H	0
127	A	P1	I	0
127	A	P1	K	NA
127	A	P1	L	NA
127	A	P1	M	0
127	A	P1	N	0
127	A	P1	P	0
127	A	P1	Q	0.0680463
127	A	P1	R	0
127	A	P1	S	0.0101463
127	A	P1	T	0
127	A	P1	V	NA
127	A	P1	W	0
127	A	P1	Y	0
127	C	P1	A	0
127	C	P1	C	0
127	C	P1	D	NA
127	C	P1	E	NA
127	C	P1	F	NA
127	C	P1	G	0
127	C	P1	H	NA
127	C	P1	I	0
127	C	P1	K	0
127	C	P1	L	0
127	C	P1	M	0.0325463
127	C	P1	N	0
127	C	P1	P	0
127	C	P1	Q	0.0652463
127	C	P1	R	0
127	C	P1	S	0
127	C	P1	T	0
127	C	P1	V	0
127	C	P1	W	NA
127	C	P1	Y	0
127	D	P1	A	0
127	D	P1	C	0
127	D	P1	D	0
127	D	P1	E	0
127	D	P1	F	0
127	D	P1	G	0
127	D	P1	H	0
127	D	P1	I	0
127	D	P1	K	0
127	D	P1	L	0
127	D	P1	M	0
127	D	P1	N	0
127	D	P1	P	0
127	D	P1	Q	0.0423463
127	D	P1	R	0
127	D	P1	S	0
127	D	P1	T	0
127	D	P1	V	0
127	D	P1	W	0
127	D	P1	Y	0
127	E	P1	A	0
127	E	P1	C	0
127	E	P1	D	NA
127	E	P1	E	0.0184463
127	E	P1	F	0
127	E	P1	G	0
127	E	P1	H	0
127	E	P1	I	0
127	E	P1	K	0.0158463
127	E	P1	L	0
127	E	P1	M	0
127	E	P1	N	NA
127	E	P1	P	0
127	E	P1	Q	0.0464463
127	E	P1	R	NA
127	E	P1	S	0
127	E	P1	T	0
127	E	P1	V	NA
127	E	P1	W	0
127	E	P1	Y	NA
127	F	P1	A	NA
127	F	P1	C	0
127	F	P1	D	0
127	F	P1	E	0.0119463
127	F	P1	F	0.00964627
127	F	P1	G	NA
127	F	P1	H	0
127	F	P1	I	0
127	F	P1	K	NA
127	F	P1	L	NA
127	F	P1	M	0
127	F	P1	N	NA
127	F	P1	P	0
127	F	P1	Q	0.0948463
127	F	P1	R	NA
127	F	P1	S	0
127	F	P1	T	0
127	F	P1	V	0
127	F	P1	W	0
127	F	P1	Y	0
127	G	P1	A	0
127	G	P1	C	NA
127	G	P1	D	NA
127	G	P1	E	NA
127	G	P1	F	NA
127	G	P1	G	NA
127	G	P1	H	NA
127	G	P1	I	NA
127	G	P1	K	NA
127	G	P1	L	NA
127	G	P1	M	0.0112463
127	G	P1	N	NA
127	G	P1	P	NA
127	G	P1	Q	0.0843463
127	G	P1	R	NA
127	G	P1	S	NA
127	G	P1	T	NA
127	G	P1	V	NA
127	G	P1	W	NA
127	G	P1	Y	NA
127	H	P1	A	0
127	H	P1	C	0
127	H	P1	D	0
127	H	P1	E	NA
127	H	P1	F	0.0392463
127	H	P1	G	NA
127	H	P1	H	0
127	H	P1	I	0
127	H	P1	K	0
127	H	P1	L	NA
127	H	P1	M	0
127	H	P1	N	0
127	H	P1	P	0
127	H	P1	Q	0.0594463
127	H	P1	R	0
127	H	P1	S	NA
127	H	P1	T	0
127	H	P1	V	NA
127	H	P1	W	0
127	H	P1	Y	0
127	I	P1	A	0
127	I	P1	C	0.0145463
127	I	P1	D	NA
127	I	P1	E	0
127	I	P1	F	NA
127	I	P1	G	0
127	I	P1	H	0
127	I	P1	I	0
127	I	P1	K	NA
127	I	P1	L	0
127	I	P1	M	0.0371463
127	I	P1	N	NA
127	I	P1	P	0
127	I	P1	Q	0.0646463
127	I	P1	R	0
127	I	P1	S	NA
127	I	P1	T	0
127	I	P1	V	0
127	I	P1	W	NA
127	I	P1	Y	NA
127	K	P1	A	NA
127	K	P1	C	0
127	K	P1	D	NA
127	K	P1	E	NA
127	K	P1	F	0.0120463
127	K	P1	G	0
127	K	P1	H	0
127	K	P1	I	0
127	K	P1	K	NA
127	K	P1	L	NA
127	K	P1	M	0
127	K	P1	N	NA
127	K	P1	P	0
127	K	P1	Q	0.0346463
127	K	P1	R	NA
127	K	P1	S	NA
127	K	P1	T	0
127	K	P1	V	NA
127	K	P1	W	NA
127	K	P1	Y	NA
127	L	P1	A	0
127	L	P1	C	0
127	L	P1	D	0
127	L	P1	E	NA
127	L	P1	F	0
127	L	P1	G	NA
127	L	P1	H	0
127	L	P1	I	0
127	L	P1	K	0
127	L	P1	L	NA
127	L	P1	M	NA
127	L	P1	N	0.0148463
127	L	P1	P	0
127	L	P1	Q	0.0858463
127	L	P1	R	0.0149463
127	L	P1	S	0
127	L	P1	T	0
127	L	P1	V	0
127	L	P1	W	0
127	L	P1	Y	NA
127	M	P1	A	0
127	M	P1	C	0
127	M	P1	D	NA
127	M	P1	E	0
127	M	P1	F	0
127	M	P1	G	0
127	M	P1	H	NA
127	M	P1	I	0
127	M	P1	K	0
127	M	P1	L	0.0118463
127	M	P1	M	0.0178463
127	M	P1	N	0.0185463
127	M	P1	P	0
127	M	P1	Q	0.103646
127	M	P1	R	NA
127	M	P1	S	NA
127	M	P1	T	0
127	M	P1	V	0
127	M	P1	W	0
127	M	P1	Y	0
127	N	P1	A	0.0247463
127	N	P1	C	0
127	N	P1	D	NA
127	N	P1	E	0
127	N	P1	F	0
127	N	P1	G	0.0109463
127	N	P1	H	0
127	N	P1	I	0
127	N	P1	K	NA
127	N	P1	L	NA
127	N	P1	M	0
127	N	P1	N	0
127	N	P1	P	0
127	N	P1	Q	0.0650463
127	N	P1	R	0
127	N	P1	S	NA
127	N	P1	T	0.0117463
127	N	P1	V	0
127	N	P1	W	NA
127	N	P1	Y	0
127	P	P1	A	NA
127	P	P1	C	0
127	P	P1	D	NA
127	P	P1	E	0.0100463
127	P	P1	F	NA
127	P	P1	G	0
127	P	P1	H	NA
127	P	P1	I	0
127	P	P1	K	0.0211463
127	P	P1	L	NA
127	P	P1	M	0
127	P	P1	N	0
127	P	P1	P	0
127	P	P1	Q	0.0593463
127	P	P1	R	NA
127	P	P1	S	NA
127	P	P1	T	0
127	P	P1	V	0
127	P	P1	W	0
127	P	P1	Y	NA
127	Q	P1	A	NA
127	Q	P1	C	NA
127	Q	P1	D	NA
127	Q	P1	E	0
127	Q	P1	F	0.0147463
127	Q	P1	G	NA
127	Q	P1	H	0
127	Q	P1	I	0
127	Q	P1	K	0
127	Q	P1	L	NA
127	Q	P1	M	0
127	Q	P1	N	0
127	Q	P1	P	0
127	Q	P1	Q	0.0692463
127	Q	P1	R	0
127	Q	P1	S	0
127	Q	P1	T	0
127	Q	P1	V	0
127	Q	P1	W	0
127	Q	P1	Y	0
127	R	P1	A	0.0240463
127	R	P1	C	NA
127	R	P1	D	NA
127	R	P1	E	0
127	R	P1	F	0
127	R	P1	G	NA
127	R	P1	H	0
127	R	P1	I	0
127	R	P1	K	NA
127	R	P1	L	0
127	R	P1	M	0.0165463
127	R	P1	N	NA
127	R	P1	P	0
127	R	P1	Q	0.0619463
127	R	P1	R	0
127	R	P1	S	0
127	R	P1	T	NA
127	R	P1	V	NA
127	R	P1	W	NA
127	R	P1	Y	NA
127	S	P1	A	0
127	S	P1	C	NA
127	S	P1	D	NA
127	S	P1	E	0.0111463
127	S	P1	F	0.0117463
127	S	P1	G	0
127	S	P1	H	NA
127	S	P1	I	0
127	S	P1	K	NA
127	S	P1	L	NA
127	S	P1	M	0
127	S	P1	N	0
127	S	P1	P	0
127	S	P1	Q	0.0820463
127	S	P1	R	0
127	S	P1	S	NA
127	S	P1	T	NA
127	S	P1	V	0
127	S	P1	W	0
127	S	P1	Y	NA
127	T	P1	A	0
127	T	P1	C	NA
127	T	P1	D	0
127	T	P1	E	NA
127	T	P1	F	0.0162463
127	T	P1	G	NA
127	T	P1	H	0
127	T	P1	I	NA
127	T	P1	K	0
127	T	P1	L	NA
127	T	P1	M	NA
127	T	P1	N	NA
127	T	P1	P	NA
127	T	P1	Q	0.0615463
127	T	P1	R	NA
127	T	P1	S	NA
127	T	P1	T	0
127	T	P1	V	NA
127	T	P1	W	NA
127	T	P1	Y	0
127	V	P1	A	NA
127	V	P1	C	NA
127	V	P1	D	0.0331463
127	V	P1	E	0
127	V	P1	F	0
127	V	P1	G	NA
127	V	P1	H	0
127	V	P1	I	0
127	V	P1	K	NA
127	V	P1	L	NA
127	V	P1	M	0
127	V	P1	N	NA
127	V	P1	P	0
127	V	P1	Q	0.0688463
127	V	P1	R	NA
127	V	P1	S	0
127	V	P1	T	0.0269463
127	V	P1	V	NA
127	V	P1	W	0
127	V	P1	Y	0
127	W	P1	A	0
127	W	P1	C	0
127	W	P1	D	NA
127	W	P1	E	NA
127	W	P1	F	0
127	W	P1	G	0
127	W	P1	H	NA
127	W	P1	I	0
127	W	P1	K	0
127	W	P1	L	0
127	W	P1	M	0.0289463
127	W	P1	N	NA
127	W	P1	P	NA
127	W	P1	Q	0.139346
127	W	P1	R	0
127	W	P1	S	0
127	W	P1	T	0
127	W	P1	V	NA
127	W	P1	W	NA
127	W	P1	Y	NA
127	Y	P1	A	0
127	Y	P1	C	0
127	Y	P1	D	NA
127	Y	P1	E	0
127	Y	P1	F	NA
127	Y	P1	G	0
127	Y	P1	H	NA
127	Y	P1	I	0
127	Y	P1	K	NA
127	Y	P1	L	NA
127	Y	P1	M	0
127	Y	P1	N	NA
127	Y	P1	P	0.0101463
127	Y	P1	Q	0.0781463
127	Y	P1	R	NA
127	Y	P1	S	0
127	Y	P1	T	0.00994627
127	Y	P1	V	NA
127	Y	P1	W	NA
127	Y	P1	Y	0

## Sheet: Fig. 2d
TEVs pos.	amino acid	mean activity, a.u.	category
P1	A	0.0275463	aliphatic
P1	A	0.0273463	aliphatic
P1	A	0.0220463	aliphatic
P1	A	0.0185463	aliphatic
P1	A	0.0152463	aliphatic
P1	A	0.0143463	aliphatic
P1	A	0.0137463	aliphatic
P1	A	0.00984627	aliphatic
P1	A	0	aliphatic
P1	A	0.0751463	aliphatic
P1	A	0.0677463	aliphatic
P1	A	0.0659463	aliphatic
P1	A	0.0547463	aliphatic
P1	A	0.0533463	aliphatic
P1	A	0.0510463	aliphatic
P1	A	0.0476463	aliphatic
P1	A	0.0459463	aliphatic
P1	A	0.0425463	aliphatic
P1	A	0.0396463	aliphatic
P1	A	0.0367463	aliphatic
P1	A	0.0326463	aliphatic
P1	A	0.0324463	aliphatic
P1	A	0.0323463	aliphatic
P1	A	0.0320463	aliphatic
P1	A	0.0313463	aliphatic
P1	A	0.0313463	aliphatic
P1	A	0.0309463	aliphatic
P1	A	0.0298463	aliphatic
P1	A	0.0298463	aliphatic
P1	A	0.0296463	aliphatic
P1	A	0.0286463	aliphatic
P1	A	0.0285463	aliphatic
P1	A	0.0282463	aliphatic
P1	A	0.0274463	aliphatic
P1	A	0.0269463	aliphatic
P1	A	0.0257463	aliphatic
P1	A	0.0257463	aliphatic
P1	A	0.0255463	aliphatic
P1	A	0.0251463	aliphatic
P1	A	0.0248463	aliphatic
P1	A	0.0247463	aliphatic
P1	A	0.0247463	aliphatic
P1	A	0.0247463	aliphatic
P1	A	0.0244463	aliphatic
P1	A	0.0243463	aliphatic
P1	A	0.0240463	aliphatic
P1	A	0.0239463	aliphatic
P1	A	0.0238463	aliphatic
P1	A	0.0233463	aliphatic
P1	A	0.0231463	aliphatic
P1	A	0.0230463	aliphatic
P1	A	0.0228463	aliphatic
P1	A	0.0227463	aliphatic
P1	A	0.0224463	aliphatic
P1	A	0.0221463	aliphatic
P1	A	0.0219463	aliphatic
P1	A	0.0215463	aliphatic
P1	A	0.0207463	aliphatic
P1	A	0.0207463	aliphatic
P1	A	0.0204463	aliphatic
P1	A	0.0202463	aliphatic
P1	A	0.0196463	aliphatic
P1	A	0.0192463	aliphatic
P1	A	0.0191463	aliphatic
P1	A	0.0188463	aliphatic
P1	A	0.0185463	aliphatic
P1	A	0.0185463	aliphatic
P1	A	0.0184463	aliphatic
P1	A	0.0179463	aliphatic
P1	A	0.0178463	aliphatic
P1	A	0.0175463	aliphatic
P1	A	0.0174463	aliphatic
P1	A	0.0172463	aliphatic
P1	A	0.0171463	aliphatic
P1	A	0.0170463	aliphatic
P1	A	0.0168463	aliphatic
P1	A	0.0167463	aliphatic
P1	A	0.0164463	aliphatic
P1	A	0.0164463	aliphatic
P1	A	0.0163463	aliphatic
P1	A	0.0161463	aliphatic
P1	A	0.0161463	aliphatic
P1	A	0.0160463	aliphatic
P1	A	0.0160463	aliphatic
P1	A	0.0158463	aliphatic
P1	A	0.0157463	aliphatic
P1	A	0.0154463	aliphatic
P1	A	0.0154463	aliphatic
P1	A	0.0153463	aliphatic
P1	A	0.0153463	aliphatic
P1	A	0.0152463	aliphatic
P1	A	0.0151463	aliphatic
P1	A	0.0150463	aliphatic
P1	A	0.0150463	aliphatic
P1	A	0.0150463	aliphatic
P1	A	0.0150463	aliphatic
P1	A	0.0148463	aliphatic
P1	A	0.0145463	aliphatic
P1	A	0.0143463	aliphatic
P1	A	0.0143463	aliphatic
P1	A	0.0142463	aliphatic
P1	A	0.0141463	aliphatic
P1	A	0.0140463	aliphatic
P1	A	0.0139463	aliphatic
P1	A	0.0139463	aliphatic
P1	A	0.0138463	aliphatic
P1	A	0.0134463	aliphatic
P1	A	0.0133463	aliphatic
P1	A	0.0131463	aliphatic
P1	A	0.0131463	aliphatic
P1	A	0.0130463	aliphatic
P1	A	0.0129463	aliphatic
P1	A	0.0128463	aliphatic
P1	A	0.0128463	aliphatic
P1	A	0.0125463	aliphatic
P1	A	0.0125463	aliphatic
P1	A	0.0125463	aliphatic
P1	A	0.0124463	aliphatic
P1	A	0.0124463	aliphatic
P1	A	0.0124463	aliphatic
P1	A	0.0123463	aliphatic
P1	A	0.0120463	aliphatic
P1	A	0.0119463	aliphatic
P1	A	0.0119463	aliphatic
P1	A	0.0119463	aliphatic
P1	A	0.0119463	aliphatic
P1	A	0.0118463	aliphatic
P1	A	0.0118463	aliphatic
P1	A	0.0117463	aliphatic
P1	A	0.0117463	aliphatic
P1	A	0.0117463	aliphatic
P1	A	0.0116463	aliphatic
P1	A	0.0114463	aliphatic
P1	A	0.0112463	aliphatic
P1	A	0.0111463	aliphatic
P1	A	0.0110463	aliphatic
P1	A	0.0109463	aliphatic
P1	A	0.0109463	aliphatic
P1	A	0.0109463	aliphatic
P1	A	0.0107463	aliphatic
P1	A	0.0107463	aliphatic
P1	A	0.0106463	aliphatic
P1	A	0.0106463	aliphatic
P1	A	0.0105463	aliphatic
P1	A	0.0105463	aliphatic
P1	A	0.0104463	aliphatic
P1	A	0.0104463	aliphatic
P1	A	0.0102463	aliphatic
P1	A	0.0102463	aliphatic
P1	A	0.0101463	aliphatic
P1	A	0.0101463	aliphatic
P1	A	0.0101463	aliphatic
P1	A	0.0100463	aliphatic
P1	A	0.0100463	aliphatic
P1	A	0.0100463	aliphatic
P1	A	0.00994627	aliphatic
P1	A	0.00994627	aliphatic
P1	A	0.00994627	aliphatic
P1	A	0.00984627	aliphatic
P1	A	0.00964627	aliphatic
P1	A	0.00964627	aliphatic
P1	A	0.00964627	aliphatic
P1	A	0	aliphatic
P1	A	0	aliphatic
P1	A	0	aliphatic
P1	A	0	aliphatic
P1	A	0	aliphatic
P1	A	0	aliphatic
P1	A	0	aliphatic
P1	A	0	aliphatic
P1	A	0	aliphatic
P1	A	0	aliphatic
P1	A	0	aliphatic
P1	A	0	aliphatic
P1	A	0	aliphatic
P1	A	0	aliphatic
P1	A	0	aliphatic
P1	A	0	aliphatic
P1	A	0	aliphatic
P1	A	0	aliphatic
P1	A	0	aliphatic
P1	A	0	aliphatic
P1	A	0	aliphatic
P1	A	0	aliphatic
P1	A	0	aliphatic
P1	A	0	aliphatic
P1	A	0	aliphatic
P1	A	0	aliphatic
P1	A	0	aliphatic
P1	A	0	aliphatic
P1	A	0	aliphatic
P1	A	0	aliphatic
P1	A	0	aliphatic
P1	A	0	aliphatic
P1	A	0	aliphatic
P1	A	0	aliphatic
P1	A	0	aliphatic
P1	A	0	aliphatic
P1	A	0	aliphatic
P1	A	0	aliphatic
P1	A	0	aliphatic
P1	A	0	aliphatic
P1	A	0	aliphatic
P1	A	0	aliphatic
P1	A	0	aliphatic
P1	A	0	aliphatic
P1	A	0	aliphatic
P1	A	0	aliphatic
P1	A	0	aliphatic
P1	A	0	aliphatic
P1	A	0	aliphatic
P1	A	0	aliphatic
P1	A	0	aliphatic
P1	A	0	aliphatic
P1	A	0	aliphatic
P1	A	0	aliphatic
P1	A	0	aliphatic
P1	A	0	aliphatic
P1	A	0	aliphatic
P1	A	0	aliphatic
P1	A	0	aliphatic
P1	A	0	aliphatic
P1	A	0	aliphatic
P1	A	0	aliphatic
P1	A	0	aliphatic
P1	A	0	aliphatic
P1	A	0	aliphatic
P1	A	0	aliphatic
P1	A	0	aliphatic
P1	A	0	aliphatic
P1	A	0	aliphatic
P1	A	0	aliphatic
P1	A	0	aliphatic
P1	A	0	aliphatic
P1	A	0	aliphatic
P1	A	0	aliphatic
P1	A	0	aliphatic
P1	A	0	aliphatic
P1	A	0	aliphatic
P1	A	0	aliphatic
P1	A	0	aliphatic
P1	A	0	aliphatic
P1	A	0	aliphatic
P1	A	0	aliphatic
P1	A	0	aliphatic
P1	A	0	aliphatic
P1	A	0	aliphatic
P1	A	0	aliphatic
P1	A	0	aliphatic
P1	A	0	aliphatic
P1	A	0	aliphatic
P1	A	0	aliphatic
P1	A	0	aliphatic
P1	A	0	aliphatic
P1	A	0	aliphatic
P1	A	0	aliphatic
P1	A	0	aliphatic
P1	A	0	aliphatic
P1	A	0	aliphatic
P1	A	0	aliphatic
P1	A	0	aliphatic
P1	A	0	aliphatic
P1	A	0	aliphatic
P1	A	0	aliphatic
P1	A	0	aliphatic
P1	A	0	aliphatic
P1	A	0	aliphatic
P1	A	0	aliphatic
P1	A	0	aliphatic
P1	A	0	aliphatic
P1	A	0	aliphatic
P1	A	0	aliphatic
P1	A	0	aliphatic
P1	A	0	aliphatic
P1	A	0	aliphatic
P1	A	0	aliphatic
P1	A	0	aliphatic
P1	A	0	aliphatic
P1	A	0	aliphatic
P1	A	0	aliphatic
P1	A	0	aliphatic
P1	A	0	aliphatic
P1	A	0	aliphatic
P1	A	0	aliphatic
P1	A	0	aliphatic
P1	A	0	aliphatic
P1	A	0	aliphatic
P1	A	0	aliphatic
P1	A	0	aliphatic
P1	A	0	aliphatic
P1	A	0	aliphatic
P1	A	0	aliphatic
P1	A	0	aliphatic
P1	A	0	aliphatic
P1	A	0	aliphatic
P1	A	0	aliphatic
P1	A	0	aliphatic
P1	A	0	aliphatic
P1	A	0	aliphatic
P1	A	0	aliphatic
P1	A	0	aliphatic
P1	A	0	aliphatic
P1	A	0	aliphatic
P1	A	0	aliphatic
P1	A	0	aliphatic
P1	A	0	aliphatic
P1	A	0	aliphatic
P1	A	0	aliphatic
P1	A	0	aliphatic
P1	A	0	aliphatic
P1	A	0	aliphatic
P1	A	0	aliphatic
P1	A	0	aliphatic
P1	A	0	aliphatic
P1	A	0	aliphatic
P1	A	0	aliphatic
P1	A	0	aliphatic
P1	A	0	aliphatic
P1	A	0	aliphatic
P1	A	0	aliphatic
P1	A	0	aliphatic
P1	A	0	aliphatic
P1	A	0	aliphatic
P1	A	0	aliphatic
P1	A	0	aliphatic
P1	A	0	aliphatic
P1	A	0	aliphatic
P1	A	0	aliphatic
P1	A	0	aliphatic
P1	A	0	aliphatic
P1	A	0	aliphatic
P1	A	0	aliphatic
P1	A	0	aliphatic
P1	A	0	aliphatic
P1	A	0	aliphatic
P1	A	0	aliphatic
P1	A	0	aliphatic
P1	A	0	aliphatic
P1	A	0	aliphatic
P1	A	0	aliphatic
P1	A	0	aliphatic
P1	A	0	aliphatic
P1	A	0	aliphatic
P1	A	0	aliphatic
P1	A	0	aliphatic
P1	A	0	aliphatic
P1	A	0	aliphatic
P1	A	0	aliphatic
P1	A	0	aliphatic
P1	A	0	aliphatic
P1	A	0	aliphatic
P1	A	0	aliphatic
P1	A	0	aliphatic
P1	A	0	aliphatic
P1	A	0	aliphatic
P1	A	0	aliphatic
P1	A	0	aliphatic
P1	A	0	aliphatic
P1	A	0	aliphatic
P1	A	0	aliphatic
P1	A	0	aliphatic
P1	A	0	aliphatic
P1	A	0	aliphatic
P1	A	0	aliphatic
P1	A	0	aliphatic
P1	A	0	aliphatic
P1	A	0	aliphatic
P1	A	0	aliphatic
P1	A	0	aliphatic
P1	A	0	aliphatic
P1	A	0	aliphatic
P1	A	0	aliphatic
P1	A	0	aliphatic
P1	A	0	aliphatic
P1	A	0	aliphatic
P1	A	0	aliphatic
P1	A	0	aliphatic
P1	A	0	aliphatic
P1	A	0	aliphatic
P1	A	0	aliphatic
P1	A	0	aliphatic
P1	A	0	aliphatic
P1	A	0	aliphatic
P1	A	0	aliphatic
P1	A	0	aliphatic
P1	A	0	aliphatic
P1	A	0	aliphatic
P1	A	0	aliphatic
P1	A	0	aliphatic
P1	A	0	aliphatic
P1	A	0	aliphatic
P1	A	0	aliphatic
P1	A	0	aliphatic
P1	A	0	aliphatic
P1	A	0	aliphatic
P1	A	0	aliphatic
P1	A	0	aliphatic
P1	A	0	aliphatic
P1	A	0	aliphatic
P1	A	0	aliphatic
P1	A	0	aliphatic
P1	A	0	aliphatic
P1	A	0	aliphatic
P1	A	0	aliphatic
P1	A	0	aliphatic
P1	A	0	aliphatic
P1	A	0	aliphatic
P1	A	0	aliphatic
P1	A	0	aliphatic
P1	A	0	aliphatic
P1	A	0	aliphatic
P1	A	0	aliphatic
P1	A	0	aliphatic
P1	A	0	aliphatic
P1	A	0	aliphatic
P1	A	0	aliphatic
P1	A	0	aliphatic
P1	A	0	aliphatic
P1	A	0	aliphatic
P1	A	0	aliphatic
P1	A	0	aliphatic
P1	A	0	aliphatic
P1	A	0	aliphatic
P1	A	0	aliphatic
P1	A	0	aliphatic
P1	A	0	aliphatic
P1	A	0	aliphatic
P1	A	0	aliphatic
P1	A	0	aliphatic
P1	A	0	aliphatic
P1	A	0	aliphatic
P1	A	0	aliphatic
P1	A	0	aliphatic
P1	A	0	aliphatic
P1	A	0	aliphatic
P1	A	0	aliphatic
P1	A	0	aliphatic
P1	A	0	aliphatic
P1	A	0	aliphatic
P1	A	0	aliphatic
P1	A	0	aliphatic
P1	A	0	aliphatic
P1	A	0	aliphatic
P1	A	0	aliphatic
P1	A	0	aliphatic
P1	A	0	aliphatic
P1	A	0	aliphatic
P1	A	0	aliphatic
P1	A	0	aliphatic
P1	A	0	aliphatic
P1	A	0	aliphatic
P1	A	0	aliphatic
P1	A	0	aliphatic
P1	A	0	aliphatic
P1	A	0	aliphatic
P1	A	0	aliphatic
P1	A	0	aliphatic
P1	A	0	aliphatic
P1	A	0	aliphatic
P1	A	0	aliphatic
P1	A	0	aliphatic
P1	A	0	aliphatic
P1	A	0	aliphatic
P1	A	0	aliphatic
P1	A	0	aliphatic
P1	A	0	aliphatic
P1	A	0	aliphatic
P1	A	0	aliphatic
P1	A	0	aliphatic
P1	A	0	aliphatic
P1	A	0	aliphatic
P1	A	0	aliphatic
P1	A	0	aliphatic
P1	A	0	aliphatic
P1	A	0	aliphatic
P1	A	0	aliphatic
P1	A	0	aliphatic
P1	A	0	aliphatic
P1	A	0	aliphatic
P1	A	0	aliphatic
P1	A	0	aliphatic
P1	A	0	aliphatic
P1	A	0	aliphatic
P1	A	0	aliphatic
P1	A	0	aliphatic
P1	A	0	aliphatic
P1	A	0	aliphatic
P1	A	0	aliphatic
P1	A	0	aliphatic
P1	A	0	aliphatic
P1	A	0	aliphatic
P1	A	0	aliphatic
P1	A	0	aliphatic
P1	A	0	aliphatic
P1	A	0	aliphatic
P1	A	0	aliphatic
P1	A	0	aliphatic
P1	A	0	aliphatic
P1	A	0	aliphatic
P1	A	0	aliphatic
P1	A	0	aliphatic
P1	A	0	aliphatic
P1	A	0	aliphatic
P1	A	0	aliphatic
P1	A	0	aliphatic
P1	A	0	aliphatic
P1	A	0	aliphatic
P1	A	0	aliphatic
P1	A	0	aliphatic
P1	A	0	aliphatic
P1	A	0	aliphatic
P1	A	0	aliphatic
P1	A	0	aliphatic
P1	A	0	aliphatic
P1	A	0	aliphatic
P1	A	0	aliphatic
P1	A	0	aliphatic
P1	A	0	aliphatic
P1	A	0	aliphatic
P1	A	0	aliphatic
P1	A	0	aliphatic
P1	A	0	aliphatic
P1	A	0	aliphatic
P1	A	0	aliphatic
P1	A	0	aliphatic
P1	A	0	aliphatic
P1	A	0	aliphatic
P1	A	0	aliphatic
P1	A	0	aliphatic
P1	A	0	aliphatic
P1	A	0	aliphatic
P1	A	0	aliphatic
P1	A	0	aliphatic
P1	A	0	aliphatic
P1	A	0	aliphatic
P1	A	0	aliphatic
P1	A	0	aliphatic
P1	A	0	aliphatic
P1	A	0	aliphatic
P1	A	0	aliphatic
P1	A	0	aliphatic
P1	A	0	aliphatic
P1	A	0	aliphatic
P1	A	0	aliphatic
P1	A	0	aliphatic
P1	A	0	aliphatic
P1	A	0	aliphatic
P1	A	0	aliphatic
P1	A	0	aliphatic
P1	A	0	aliphatic
P1	A	0	aliphatic
P1	A	0	aliphatic
P1	A	0	aliphatic
P1	A	0	aliphatic
P1	A	0	aliphatic
P1	A	0	aliphatic
P1	A	0	aliphatic
P1	A	0	aliphatic
P1	A	0	aliphatic
P1	A	0	aliphatic
P1	A	0	aliphatic
P1	A	0	aliphatic
P1	A	0	aliphatic
P1	A	0	aliphatic
P1	A	0	aliphatic
P1	A	0	aliphatic
P1	A	0	aliphatic
P1	A	0	aliphatic
P1	A	0	aliphatic
P1	A	0	aliphatic
P1	A	0	aliphatic
P1	A	0	aliphatic
P1	A	0	aliphatic
P1	A	0	aliphatic
P1	A	0	aliphatic
P1	A	0	aliphatic
P1	A	0	aliphatic
P1	A	0	aliphatic
P1	A	0	aliphatic
P1	A	0	aliphatic
P1	A	0	aliphatic
P1	A	0	aliphatic
P1	A	0	aliphatic
P1	A	0	aliphatic
P1	A	0	aliphatic
P1	A	0	aliphatic
P1	A	0	aliphatic
P1	A	0	aliphatic
P1	A	0	aliphatic
P1	A	0	aliphatic
P1	A	0	aliphatic
P1	A	0	aliphatic
P1	A	0	aliphatic
P1	A	0	aliphatic
P1	A	0	aliphatic
P1	A	0	aliphatic
P1	A	0	aliphatic
P1	A	0	aliphatic
P1	A	0	aliphatic
P1	A	0	aliphatic
P1	A	0	aliphatic
P1	A	0	aliphatic
P1	A	0	aliphatic
P1	A	0	aliphatic
P1	A	0	aliphatic
P1	A	0	aliphatic
P1	A	0	aliphatic
P1	A	0	aliphatic
P1	A	0	aliphatic
P1	A	0	aliphatic
P1	A	0	aliphatic
P1	A	0	aliphatic
P1	A	0	aliphatic
P1	A	0	aliphatic
P1	A	0	aliphatic
P1	A	0	aliphatic
P1	A	0	aliphatic
P1	A	0	aliphatic
P1	A	0	aliphatic
P1	A	0	aliphatic
P1	A	0	aliphatic
P1	A	0	aliphatic
P1	A	0	aliphatic
P1	A	0	aliphatic
P1	A	0	aliphatic
P1	A	0	aliphatic
P1	A	0	aliphatic
P1	A	0	aliphatic
P1	A	0	aliphatic
P1	A	0	aliphatic
P1	A	0	aliphatic
P1	A	0	aliphatic
P1	A	0	aliphatic
P1	A	0	aliphatic
P1	A	0	aliphatic
P1	A	0	aliphatic
P1	A	0	aliphatic
P1	A	0	aliphatic
P1	A	0	aliphatic
P1	A	0	aliphatic
P1	A	0	aliphatic
P1	A	0	aliphatic
P1	A	0	aliphatic
P1	A	0	aliphatic
P1	A	0	aliphatic
P1	A	0	aliphatic
P1	A	0	aliphatic
P1	A	0	aliphatic
P1	A	0	aliphatic
P1	A	0	aliphatic
P1	A	0	aliphatic
P1	A	0	aliphatic
P1	A	0	aliphatic
P1	A	0	aliphatic
P1	A	0	aliphatic
P1	A	0	aliphatic
P1	A	0	aliphatic
P1	A	0	aliphatic
P1	A	0	aliphatic
P1	A	0	aliphatic
P1	A	0	aliphatic
P1	A	0	aliphatic
P1	A	0	aliphatic
P1	A	0	aliphatic
P1	A	0	aliphatic
P1	A	0	aliphatic
P1	A	0	aliphatic
P1	A	0	aliphatic
P1	A	0	aliphatic
P1	A	0	aliphatic
P1	A	0	aliphatic
P1	A	0	aliphatic
P1	A	0	aliphatic
P1	A	0	aliphatic
P1	A	0	aliphatic
P1	A	0	aliphatic
P1	A	0	aliphatic
P1	A	0	aliphatic
P1	A	0	aliphatic
P1	A	0	aliphatic
P1	A	0	aliphatic
P1	A	0	aliphatic
P1	A	0	aliphatic
P1	A	0	aliphatic
P1	A	0	aliphatic
P1	A	0	aliphatic
P1	A	0	aliphatic
P1	A	0	aliphatic
P1	A	0	aliphatic
P1	A	0	aliphatic
P1	A	0	aliphatic
P1	A	0	aliphatic
P1	A	0	aliphatic
P1	A	0	aliphatic
P1	A	0	aliphatic
P1	A	0	aliphatic
P1	A	0	aliphatic
P1	A	0	aliphatic
P1	A	0	aliphatic
P1	A	0	aliphatic
P1	A	0	aliphatic
P1	A	0	aliphatic
P1	A	0	aliphatic
P1	A	0	aliphatic
P1	A	0	aliphatic
P1	A	0	aliphatic
P1	A	0	aliphatic
P1	A	0	aliphatic
P1	A	0	aliphatic
P1	A	0	aliphatic
P1	A	0	aliphatic
P1	A	0	aliphatic
P1	A	0	aliphatic
P1	A	0	aliphatic
P1	A	0	aliphatic
P1	A	0	aliphatic
P1	A	0	aliphatic
P1	A	0	aliphatic
P1	A	0	aliphatic
P1	A	0	aliphatic
P1	A	0	aliphatic
P1	A	0	aliphatic
P1	A	0	aliphatic
P1	A	0	aliphatic
P1	A	0	aliphatic
P1	A	0	aliphatic
P1	A	0	aliphatic
P1	A	0	aliphatic
P1	A	0	aliphatic
P1	A	0	aliphatic
P1	A	0	aliphatic
P1	A	0	aliphatic
P1	A	0	aliphatic
P1	A	0	aliphatic
P1	A	0	aliphatic
P1	A	0	aliphatic
P1	A	0	aliphatic
P1	A	0	aliphatic
P1	A	0	aliphatic
P1	A	0	aliphatic
P1	A	0	aliphatic
P1	A	0	aliphatic
P1	A	0	aliphatic
P1	A	0	aliphatic
P1	A	0	aliphatic
P1	A	0	aliphatic
P1	A	0	aliphatic
P1	A	0	aliphatic
P1	A	0	aliphatic
P1	A	0	aliphatic
P1	A	0	aliphatic
P1	A	0	aliphatic
P1	A	0	aliphatic
P1	A	0	aliphatic
P1	A	0	aliphatic
P1	A	0	aliphatic
P1	A	0	aliphatic
P1	A	0	aliphatic
P1	A	0	aliphatic
P1	A	0	aliphatic
P1	A	0	aliphatic
P1	A	0	aliphatic
P1	A	0	aliphatic
P1	A	0	aliphatic
P1	A	0	aliphatic
P1	A	0	aliphatic
P1	A	0	aliphatic
P1	A	0	aliphatic
P1	A	0	aliphatic
P1	A	0	aliphatic
P1	A	0	aliphatic
P1	A	0	aliphatic
P1	A	0	aliphatic
P1	A	0	aliphatic
P1	A	0	aliphatic
P1	A	0	aliphatic
P1	A	0	aliphatic
P1	A	0	aliphatic
P1	A	0	aliphatic
P1	A	0	aliphatic
P1	A	0	aliphatic
P1	A	0	aliphatic
P1	A	0	aliphatic
P1	A	0	aliphatic
P1	A	0	aliphatic
P1	A	0	aliphatic
P1	A	0	aliphatic
P1	A	0	aliphatic
P1	A	0	aliphatic
P1	A	0	aliphatic
P1	A	0	aliphatic
P1	A	0	aliphatic
P1	A	0	aliphatic
P1	A	0	aliphatic
P1	A	0	aliphatic
P1	A	0	aliphatic
P1	A	0	aliphatic
P1	A	0	aliphatic
P1	A	0	aliphatic
P1	A	0	aliphatic
P1	A	0	aliphatic
P1	A	0	aliphatic
P1	A	0	aliphatic
P1	A	0	aliphatic
P1	A	0	aliphatic
P1	A	0	aliphatic
P1	A	0	aliphatic
P1	A	0	aliphatic
P1	A	0	aliphatic
P1	A	0	aliphatic
P1	A	0	aliphatic
P1	A	0	aliphatic
P1	A	0	aliphatic
P1	A	0	aliphatic
P1	A	0	aliphatic
P1	A	0	aliphatic
P1	A	0	aliphatic
P1	A	0	aliphatic
P1	A	0	aliphatic
P1	A	0	aliphatic
P1	A	0	aliphatic
P1	A	0	aliphatic
P1	A	0	aliphatic
P1	A	0	aliphatic
P1	A	0	aliphatic
P1	A	0	aliphatic
P1	A	0	aliphatic
P1	A	0	aliphatic
P1	A	0	aliphatic
P1	A	0	aliphatic
P1	A	0	aliphatic
P1	A	0	aliphatic
P1	A	0	aliphatic
P1	A	0	aliphatic
P1	A	0	aliphatic
P1	A	0	aliphatic
P1	A	0	aliphatic
P1	A	0	aliphatic
P1	A	0	aliphatic
P1	A	0	aliphatic
P1	A	0	aliphatic
P1	A	0	aliphatic
P1	A	0	aliphatic
P1	A	0	aliphatic
P1	A	0	aliphatic
P1	A	0	aliphatic
P1	A	0	aliphatic
P1	A	0	aliphatic
P1	A	0	aliphatic
P1	A	0	aliphatic
P1	A	0	aliphatic
P1	A	0	aliphatic
P1	A	0	aliphatic
P1	A	0	aliphatic
P1	A	0	aliphatic
P1	A	0	aliphatic
P1	A	0	aliphatic
P1	A	0	aliphatic
P1	A	0	aliphatic
P1	A	0	aliphatic
P1	A	0	aliphatic
P1	A	0	aliphatic
P1	A	0	aliphatic
P1	A	0	aliphatic
P1	A	0	aliphatic
P1	A	0	aliphatic
P1	A	0	aliphatic
P1	A	0	aliphatic
P1	A	0	aliphatic
P1	A	0	aliphatic
P1	A	0	aliphatic
P1	A	0	aliphatic
P1	A	0	aliphatic
P1	A	0	aliphatic
P1	A	0	aliphatic
P1	A	0	aliphatic
P1	A	0	aliphatic
P1	A	0	aliphatic
P1	A	0	aliphatic
P1	A	0	aliphatic
P1	A	0	aliphatic
P1	A	0	aliphatic
P1	A	0	aliphatic
P1	A	0	aliphatic
P1	A	0	aliphatic
P1	A	0	aliphatic
P1	A	0	aliphatic
P1	A	0	aliphatic
P1	A	0	aliphatic
P1	A	0	aliphatic
P1	A	0	aliphatic
P1	A	0	aliphatic
P1	A	0	aliphatic
P1	A	0	aliphatic
P1	A	0	aliphatic
P1	A	0	aliphatic
P1	A	0	aliphatic
P1	A	0	aliphatic
P1	A	0	aliphatic
P1	A	0	aliphatic
P1	A	0	aliphatic
P1	A	0	aliphatic
P1	A	0	aliphatic
P1	A	0	aliphatic
P1	A	0	aliphatic
P1	A	0	aliphatic
P1	A	0	aliphatic
P1	A	0	aliphatic
P1	A	0	aliphatic
P1	A	0	aliphatic
P1	A	0	aliphatic
P1	A	0	aliphatic
P1	A	0	aliphatic
P1	A	0	aliphatic
P1	A	0	aliphatic
P1	A	0	aliphatic
P1	A	0	aliphatic
P1	A	0	aliphatic
P1	A	0	aliphatic
P1	A	0	aliphatic
P1	A	0	aliphatic
P1	A	0	aliphatic
P1	A	0	aliphatic
P1	A	0	aliphatic
P1	A	0	aliphatic
P1	A	0	aliphatic
P1	A	0	aliphatic
P1	A	0	aliphatic
P1	A	0	aliphatic
P1	A	0	aliphatic
P1	A	0	aliphatic
P1	A	0	aliphatic
P1	A	0	aliphatic
P1	A	0	aliphatic
P1	A	0	aliphatic
P1	A	0	aliphatic
P1	A	0	aliphatic
P1	A	0	aliphatic
P1	A	0	aliphatic
P1	A	0	aliphatic
P1	A	0	aliphatic
P1	A	0	aliphatic
P1	A	0	aliphatic
P1	A	0	aliphatic
P1	A	0	aliphatic
P1	A	0	aliphatic
P1	A	0	aliphatic
P1	A	0	aliphatic
P1	A	0	aliphatic
P1	A	0	aliphatic
P1	A	0	aliphatic
P1	A	0	aliphatic
P1	A	0	aliphatic
P1	A	0	aliphatic
P1	A	0	aliphatic
P1	A	0	aliphatic
P1	A	0	aliphatic
P1	A	0	aliphatic
P1	A	0	aliphatic
P1	A	0	aliphatic
P1	A	0	aliphatic
P1	A	0	aliphatic
P1	A	0	aliphatic
P1	A	0	aliphatic
P1	A	0	aliphatic
P1	A	0	aliphatic
P1	A	0	aliphatic
P1	A	0	aliphatic
P1	A	0	aliphatic
P1	A	0	aliphatic
P1	A	0	aliphatic
P1	A	0	aliphatic
P1	A	0	aliphatic
P1	A	0	aliphatic
P1	A	0	aliphatic
P1	A	0	aliphatic
P1	A	0	aliphatic
P1	A	0	aliphatic
P1	A	0	aliphatic
P1	A	0	aliphatic
P1	A	0	aliphatic
P1	A	0	aliphatic
P1	A	0	aliphatic
P1	A	0	aliphatic
P1	A	0	aliphatic
P1	A	0	aliphatic
P1	A	0	aliphatic
P1	A	0	aliphatic
P1	A	0	aliphatic
P1	A	0	aliphatic
P1	A	0	aliphatic
P1	A	0	aliphatic
P1	A	0	aliphatic
P1	A	0	aliphatic
P1	A	0	aliphatic
P1	A	0	aliphatic
P1	A	0	aliphatic
P1	A	0	aliphatic
P1	A	0	aliphatic
P1	A	0	aliphatic
P1	A	0	aliphatic
P1	A	0	aliphatic
P1	A	0	aliphatic
P1	A	0	aliphatic
P1	A	0	aliphatic
P1	A	0	aliphatic
P1	A	0	aliphatic
P1	A	0	aliphatic
P1	A	0	aliphatic
P1	A	0	aliphatic
P1	A	0	aliphatic
P1	A	0	aliphatic
P1	A	0	aliphatic
P1	A	0	aliphatic
P1	A	0	aliphatic
P1	A	0	aliphatic
P1	A	0	aliphatic
P1	A	0	aliphatic
P1	A	0	aliphatic
P1	A	0	aliphatic
P1	A	0	aliphatic
P1	A	0	aliphatic
P1	A	0	aliphatic
P1	A	0	aliphatic
P1	A	0	aliphatic
P1	A	0	aliphatic
P1	A	0	aliphatic
P1	A	0	aliphatic
P1	A	0	aliphatic
P1	A	0	aliphatic
P1	A	0	aliphatic
P1	A	0	aliphatic
P1	A	0	aliphatic
P1	A	0	aliphatic
P1	A	0	aliphatic
P1	A	0	aliphatic
P1	A	0	aliphatic
P1	A	0	aliphatic
P1	A	0	aliphatic
P1	A	0	aliphatic
P1	A	0	aliphatic
P1	A	0	aliphatic
P1	A	0	aliphatic
P1	A	0	aliphatic
P1	A	0	aliphatic
P1	A	0	aliphatic
P1	A	0	aliphatic
P1	A	0	aliphatic
P1	A	0	aliphatic
P1	A	0	aliphatic
P1	A	0	aliphatic
P1	A	0	aliphatic
P1	A	0	aliphatic
P1	A	0	aliphatic
P1	A	0	aliphatic
P1	A	0	aliphatic
P1	A	0	aliphatic
P1	A	0	aliphatic
P1	A	0	aliphatic
P1	A	0	aliphatic
P1	A	0	aliphatic
P1	A	0	aliphatic
P1	A	0	aliphatic
P1	A	0	aliphatic
P1	A	0	aliphatic
P1	A	0	aliphatic
P1	A	0	aliphatic
P1	A	0	aliphatic
P1	A	0	aliphatic
P1	A	0	aliphatic
P1	A	0	aliphatic
P1	A	0	aliphatic
P1	A	0	aliphatic
P1	A	0	aliphatic
P1	A	0	aliphatic
P1	A	0	aliphatic
P1	A	0	aliphatic
P1	A	0	aliphatic
P1	A	0	aliphatic
P1	A	0	aliphatic
P1	A	0	aliphatic
P1	A	0	aliphatic
P1	A	0	aliphatic
P1	A	0	aliphatic
P1	A	0	aliphatic
P1	A	0	aliphatic
P1	A	0	aliphatic
P1	A	0	aliphatic
P1	A	0	aliphatic
P1	A	0	aliphatic
P1	A	0	aliphatic
P1	A	0	aliphatic
P1	A	0	aliphatic
P1	A	0	aliphatic
P1	A	0	aliphatic
P1	A	0	aliphatic
P1	A	0	aliphatic
P1	A	0	aliphatic
P1	A	0	aliphatic
P1	A	0	aliphatic
P1	A	0	aliphatic
P1	A	0	aliphatic
P1	A	0	aliphatic
P1	A	0	aliphatic
P1	A	0	aliphatic
P1	A	0	aliphatic
P1	A	0	aliphatic
P1	A	0	aliphatic
P1	A	0	aliphatic
P1	A	0	aliphatic
P1	A	0	aliphatic
P1	A	0	aliphatic
P1	A	0	aliphatic
P1	A	0	aliphatic
P1	A	0	aliphatic
P1	A	0	aliphatic
P1	A	0	aliphatic
P1	A	0	aliphatic
P1	A	0	aliphatic
P1	A	0	aliphatic
P1	A	0	aliphatic
P1	A	0	aliphatic
P1	A	0	aliphatic
P1	A	0	aliphatic
P1	A	0	aliphatic
P1	A	0	aliphatic
P1	A	0	aliphatic
P1	A	0	aliphatic
P1	A	0	aliphatic
P1	A	0	aliphatic
P1	A	0	aliphatic
P1	A	0	aliphatic
P1	A	0	aliphatic
P1	A	0	aliphatic
P1	A	0	aliphatic
P1	A	0	aliphatic
P1	A	0	aliphatic
P1	A	0	aliphatic
P1	A	0	aliphatic
P1	A	0	aliphatic
P1	A	0	aliphatic
P1	A	0	aliphatic
P1	A	0	aliphatic
P1	A	0	aliphatic
P1	A	0	aliphatic
P1	A	0	aliphatic
P1	A	0	aliphatic
P1	A	0	aliphatic
P1	A	0	aliphatic
P1	A	0	aliphatic
P1	A	0	aliphatic
P1	A	0	aliphatic
P1	A	0	aliphatic
P1	A	0	aliphatic
P1	A	0	aliphatic
P1	A	0	aliphatic
P1	A	0	aliphatic
P1	A	0	aliphatic
P1	A	0	aliphatic
P1	A	0	aliphatic
P1	A	0	aliphatic
P1	A	0	aliphatic
P1	A	0	aliphatic
P1	A	0	aliphatic
P1	A	0	aliphatic
P1	A	0	aliphatic
P1	A	0	aliphatic
P1	A	0	aliphatic
P1	A	0	aliphatic
P1	A	0	aliphatic
P1	A	0	aliphatic
P1	A	0	aliphatic
P1	A	0	aliphatic
P1	A	0	aliphatic
P1	A	0	aliphatic
P1	A	0	aliphatic
P1	A	0	aliphatic
P1	A	0	aliphatic
P1	A	0	aliphatic
P1	A	0	aliphatic
P1	A	0	aliphatic
P1	A	0	aliphatic
P1	A	0	aliphatic
P1	A	0	aliphatic
P1	A	0	aliphatic
P1	A	0	aliphatic
P1	A	0	aliphatic
P1	A	0	aliphatic
P1	A	0	aliphatic
P1	A	0	aliphatic
P1	A	0	aliphatic
P1	A	0	aliphatic
P1	A	0	aliphatic
P1	A	0	aliphatic
P1	A	0	aliphatic
P1	A	0	aliphatic
P1	A	0	aliphatic
P1	A	0	aliphatic
P1	A	0	aliphatic
P1	A	0	aliphatic
P1	A	0	aliphatic
P1	A	0	aliphatic
P1	A	0	aliphatic
P1	A	0	aliphatic
P1	A	0	aliphatic
P1	A	0	aliphatic
P1	A	0	aliphatic
P1	A	0	aliphatic
P1	A	0	aliphatic
P1	A	0	aliphatic
P1	A	0	aliphatic
P1	A	0	aliphatic
P1	A	0	aliphatic
P1	A	0	aliphatic
P1	A	0	aliphatic
P1	A	0	aliphatic
P1	A	0	aliphatic
P1	A	0	aliphatic
P1	A	0	aliphatic
P1	A	0	aliphatic
P1	A	0	aliphatic
P1	A	0	aliphatic
P1	A	0	aliphatic
P1	A	0	aliphatic
P1	A	0	aliphatic
P1	A	0	aliphatic
P1	A	0	aliphatic
P1	A	0	aliphatic
P1	A	0	aliphatic
P1	A	0	aliphatic
P1	A	0	aliphatic
P1	A	0	aliphatic
P1	A	0	aliphatic
P1	A	0	aliphatic
P1	A	0	aliphatic
P1	A	0	aliphatic
P1	A	0	aliphatic
P1	A	0	aliphatic
P1	A	0	aliphatic
P1	A	0	aliphatic
P1	A	0	aliphatic
P1	A	0	aliphatic
P1	A	0	aliphatic
P1	A	0	aliphatic
P1	A	0	aliphatic
P1	A	0	aliphatic
P1	A	0	aliphatic
P1	A	0	aliphatic
P1	A	0	aliphatic
P1	A	0	aliphatic
P1	A	0	aliphatic
P1	A	0	aliphatic
P1	A	0	aliphatic
P1	A	0	aliphatic
P1	A	0	aliphatic
P1	A	0	aliphatic
P1	A	0	aliphatic
P1	A	0	aliphatic
P1	A	0	aliphatic
P1	A	0	aliphatic
P1	A	0	aliphatic
P1	A	0	aliphatic
P1	A	0	aliphatic
P1	A	0	aliphatic
P1	A	0	aliphatic
P1	A	0	aliphatic
P1	A	0	aliphatic
P1	A	0	aliphatic
P1	A	0	aliphatic
P1	A	0	aliphatic
P1	A	0	aliphatic
P1	A	0	aliphatic
P1	A	0	aliphatic
P1	A	0	aliphatic
P1	A	0	aliphatic
P1	A	0	aliphatic
P1	A	0	aliphatic
P1	A	0	aliphatic
P1	A	0	aliphatic
P1	A	0	aliphatic
P1	A	0	aliphatic
P1	A	0	aliphatic
P1	A	0	aliphatic
P1	A	0	aliphatic
P1	A	0	aliphatic
P1	A	0	aliphatic
P1	A	0	aliphatic
P1	A	0	aliphatic
P1	A	0	aliphatic
P1	A	0	aliphatic
P1	A	0	aliphatic
P1	A	0	aliphatic
P1	A	0	aliphatic
P1	A	0	aliphatic
P1	A	0	aliphatic
P1	A	0	aliphatic
P1	A	0	aliphatic
P1	A	0	aliphatic
P1	A	0	aliphatic
P1	A	0	aliphatic
P1	A	0	aliphatic
P1	A	0	aliphatic
P1	A	0	aliphatic
P1	A	0	aliphatic
P1	A	0	aliphatic
P1	A	0	aliphatic
P1	A	0	aliphatic
P1	A	0	aliphatic
P1	A	0	aliphatic
P1	A	0	aliphatic
P1	A	0	aliphatic
P1	A	0	aliphatic
P1	A	0	aliphatic
P1	A	0	aliphatic
P1	A	0	aliphatic
P1	A	0	aliphatic
P1	A	0	aliphatic
P1	A	0	aliphatic
P1	A	0	aliphatic
P1	A	0	aliphatic
P1	A	0	aliphatic
P1	A	0	aliphatic
P1	A	0	aliphatic
P1	A	0	aliphatic
P1	A	0	aliphatic
P1	A	0	aliphatic
P1	A	0	aliphatic
P1	A	0	aliphatic
P1	A	0	aliphatic
P1	A	0	aliphatic
P1	A	0	aliphatic
P1	A	0	aliphatic
P1	A	0	aliphatic
P1	A	0	aliphatic
P1	A	0	aliphatic
P1	A	0	aliphatic
P1	A	0	aliphatic
P1	A	0	aliphatic
P1	A	0	aliphatic
P1	A	0	aliphatic
P1	A	0	aliphatic
P1	A	0	aliphatic
P1	A	0	aliphatic
P1	A	0	aliphatic
P1	A	0	aliphatic
P1	A	0	aliphatic
P1	A	0	aliphatic
P1	A	0	aliphatic
P1	A	0	aliphatic
P1	A	0	aliphatic
P1	A	0	aliphatic
P1	A	0	aliphatic
P1	A	0	aliphatic
P1	A	0	aliphatic
P1	A	0	aliphatic
P1	A	0	aliphatic
P1	A	0	aliphatic
P1	A	0	aliphatic
P1	A	0	aliphatic
P1	A	0	aliphatic
P1	A	0	aliphatic
P1	A	0	aliphatic
P1	A	0	aliphatic
P1	A	0	aliphatic
P1	A	0	aliphatic
P1	A	0	aliphatic
P1	A	0	aliphatic
P1	A	0	aliphatic
P1	A	0	aliphatic
P1	A	0	aliphatic
P1	A	0	aliphatic
P1	A	0	aliphatic
P1	A	0	aliphatic
P1	A	0	aliphatic
P1	A	0	aliphatic
P1	A	0	aliphatic
P1	A	0	aliphatic
P1	A	0	aliphatic
P1	A	0	aliphatic
P1	A	0	aliphatic
P1	A	0	aliphatic
P1	A	0	aliphatic
P1	A	0	aliphatic
P1	A	0	aliphatic
P1	A	0	aliphatic
P1	A	0	aliphatic
P1	A	0	aliphatic
P1	A	0	aliphatic
P1	A	0	aliphatic
P1	A	0	aliphatic
P1	A	0	aliphatic
P1	A	0	aliphatic
P1	A	0	aliphatic
P1	A	0	aliphatic
P1	A	0	aliphatic
P1	A	0	aliphatic
P1	A	0	aliphatic
P1	A	0	aliphatic
P1	A	0	aliphatic
P1	A	0	aliphatic
P1	A	0	aliphatic
P1	A	0	aliphatic
P1	A	0	aliphatic
P1	A	0	aliphatic
P1	A	0	aliphatic
P1	A	0	aliphatic
P1	A	0	aliphatic
P1	A	0	aliphatic
P1	A	0	aliphatic
P1	A	0	aliphatic
P1	A	0	aliphatic
P1	A	0	aliphatic
P1	A	0	aliphatic
P1	A	0	aliphatic
P1	A	0	aliphatic
P1	A	0	aliphatic
P1	A	0	aliphatic
P1	A	0	aliphatic
P1	A	0	aliphatic
P1	A	0	aliphatic
P1	A	0	aliphatic
P1	A	0	aliphatic
P1	A	0	aliphatic
P1	A	0	aliphatic
P1	A	0	aliphatic
P1	A	0	aliphatic
P1	A	0	aliphatic
P1	A	0	aliphatic
P1	A	0	aliphatic
P1	A	0	aliphatic
P1	A	0	aliphatic
P1	A	0	aliphatic
P1	A	0	aliphatic
P1	A	0	aliphatic
P1	A	0	aliphatic
P1	A	0	aliphatic
P1	A	0	aliphatic
P1	A	0	aliphatic
P1	A	0	aliphatic
P1	A	0	aliphatic
P1	A	0	aliphatic
P1	A	0	aliphatic
P1	A	0	aliphatic
P1	A	0	aliphatic
P1	A	0	aliphatic
P1	A	0	aliphatic
P1	A	0	aliphatic
P1	A	0	aliphatic
P1	A	0	aliphatic
P1	A	0	aliphatic
P1	A	0	aliphatic
P1	A	0	aliphatic
P1	A	0	aliphatic
P1	A	0	aliphatic
P1	A	0	aliphatic
P1	A	0	aliphatic
P1	A	0	aliphatic
P1	A	0	aliphatic
P1	A	0	aliphatic
P1	A	0	aliphatic
P1	A	0	aliphatic
P1	A	0	aliphatic
P1	A	0	aliphatic
P1	A	0	aliphatic
P1	A	0	aliphatic
P1	A	0	aliphatic
P1	A	0	aliphatic
P1	A	0	aliphatic
P1	A	0	aliphatic
P1	A	0	aliphatic
P1	A	0	aliphatic
P1	A	0	aliphatic
P1	A	0	aliphatic
P1	A	0	aliphatic
P1	A	0	aliphatic
P1	A	0	aliphatic
P1	A	0	aliphatic
P1	A	0	aliphatic
P1	A	0	aliphatic
P1	A	0	aliphatic
P1	A	0	aliphatic
P1	A	0	aliphatic
P1	A	0	aliphatic
P1	A	0	aliphatic
P1	A	0	aliphatic
P1	A	0	aliphatic
P1	A	0	aliphatic
P1	A	0	aliphatic
P1	A	0	aliphatic
P1	A	0	aliphatic
P1	A	0	aliphatic
P1	A	0	aliphatic
P1	A	0	aliphatic
P1	A	0	aliphatic
P1	A	0	aliphatic
P1	A	0	aliphatic
P1	A	0	aliphatic
P1	A	0	aliphatic
P1	A	0	aliphatic
P1	A	0	aliphatic
P1	A	0	aliphatic
P1	A	0	aliphatic
P1	A	0	aliphatic
P1	A	0	aliphatic
P1	A	0	aliphatic
P1	A	0	aliphatic
P1	A	0	aliphatic
P1	A	0	aliphatic
P1	A	0	aliphatic
P1	A	0	aliphatic
P1	A	0	aliphatic
P1	A	0	aliphatic
P1	A	0	aliphatic
P1	A	0	aliphatic
P1	A	0	aliphatic
P1	A	0	aliphatic
P1	A	0	aliphatic
P1	A	0	aliphatic
P1	A	0	aliphatic
P1	A	0	aliphatic
P1	A	0	aliphatic
P1	A	0	aliphatic
P1	A	0	aliphatic
P1	A	0	aliphatic
P1	A	0	aliphatic
P1	A	0	aliphatic
P1	A	0	aliphatic
P1	A	0	aliphatic
P1	A	0	aliphatic
P1	A	0	aliphatic
P1	A	0	aliphatic
P1	A	0	aliphatic
P1	A	0	aliphatic
P1	A	0	aliphatic
P1	A	0	aliphatic
P1	A	0	aliphatic
P1	A	0	aliphatic
P1	A	0	aliphatic
P1	A	0	aliphatic
P1	A	0	aliphatic
P1	A	0	aliphatic
P1	A	0	aliphatic
P1	A	0	aliphatic
P1	A	0	aliphatic
P1	A	0	aliphatic
P1	A	0	aliphatic
P1	A	0	aliphatic
P1	A	0	aliphatic
P1	A	0	aliphatic
P1	A	0	aliphatic
P1	A	0	aliphatic
P1	A	0	aliphatic
P1	A	0	aliphatic
P1	A	0	aliphatic
P1	A	0	aliphatic
P1	A	0	aliphatic
P1	A	0	aliphatic
P1	A	0	aliphatic
P1	A	0	aliphatic
P1	A	0	aliphatic
P1	A	0	aliphatic
P1	A	0	aliphatic
P1	A	0	aliphatic
P1	A	0	aliphatic
P1	A	0	aliphatic
P1	A	0	aliphatic
P1	A	0	aliphatic
P1	A	0	aliphatic
P1	A	0	aliphatic
P1	A	0	aliphatic
P1	A	0	aliphatic
P1	A	0	aliphatic
P1	A	0	aliphatic
P1	A	0	aliphatic
P1	A	0	aliphatic
P1	A	0	aliphatic
P1	A	0	aliphatic
P1	A	0	aliphatic
P1	A	0	aliphatic
P1	A	0	aliphatic
P1	A	0	aliphatic
P1	A	0	aliphatic
P1	A	0	aliphatic
P1	A	0	aliphatic
P1	A	0	aliphatic
P1	A	0	aliphatic
P1	A	0	aliphatic
P1	A	0	aliphatic
P1	A	0	aliphatic
P1	A	0	aliphatic
P1	A	0	aliphatic
P1	A	0	aliphatic
P1	A	0	aliphatic
P1	A	0	aliphatic
P1	A	0	aliphatic
P1	A	0	aliphatic
P1	A	0	aliphatic
P1	A	0	aliphatic
P1	A	0	aliphatic
P1	A	0	aliphatic
P1	A	0	aliphatic
P1	A	0	aliphatic
P1	A	0	aliphatic
P1	A	0	aliphatic
P1	A	0	aliphatic
P1	A	0	aliphatic
P1	A	0	aliphatic
P1	A	0	aliphatic
P1	A	0	aliphatic
P1	A	0	aliphatic
P1	A	0	aliphatic
P1	A	0	aliphatic
P1	A	0	aliphatic
P1	A	0	aliphatic
P1	A	0	aliphatic
P1	A	0	aliphatic
P1	A	0	aliphatic
P1	A	0	aliphatic
P1	A	0	aliphatic
P1	A	0	aliphatic
P1	A	0	aliphatic
P1	A	0	aliphatic
P1	A	0	aliphatic
P1	A	0	aliphatic
P1	A	0	aliphatic
P1	A	0	aliphatic
P1	A	0	aliphatic
P1	A	0	aliphatic
P1	A	0	aliphatic
P1	A	0	aliphatic
P1	A	0	aliphatic
P1	A	0	aliphatic
P1	A	0	aliphatic
P1	A	0	aliphatic
P1	A	0	aliphatic
P1	A	0	aliphatic
P1	A	0	aliphatic
P1	A	0	aliphatic
P1	A	0	aliphatic
P1	A	0	aliphatic
P1	A	0	aliphatic
P1	A	0	aliphatic
P1	A	0	aliphatic
P1	A	0	aliphatic
P1	A	0	aliphatic
P1	A	0	aliphatic
P1	A	0	aliphatic
P1	A	0	aliphatic
P1	A	0	aliphatic
P1	A	0	aliphatic
P1	A	0	aliphatic
P1	A	0	aliphatic
P1	A	0	aliphatic
P1	A	0	aliphatic
P1	A	0	aliphatic
P1	A	0	aliphatic
P1	A	0	aliphatic
P1	A	0	aliphatic
P1	A	0	aliphatic
P1	A	0	aliphatic
P1	A	0	aliphatic
P1	A	0	aliphatic
P1	A	0	aliphatic
P1	A	0	aliphatic
P1	A	0	aliphatic
P1	A	0	aliphatic
P1	A	0	aliphatic
P1	A	0	aliphatic
P1	A	0	aliphatic
P1	A	0	aliphatic
P1	A	0	aliphatic
P1	A	0	aliphatic
P1	A	0	aliphatic
P1	A	0	aliphatic
P1	A	0	aliphatic
P1	A	0	aliphatic
P1	A	0	aliphatic
P1	A	0	aliphatic
P1	A	0	aliphatic
P1	A	0	aliphatic
P1	A	0	aliphatic
P1	A	0	aliphatic
P1	A	0	aliphatic
P1	A	0	aliphatic
P1	A	0	aliphatic
P1	A	0	aliphatic
P1	A	0	aliphatic
P1	A	0	aliphatic
P1	A	0	aliphatic
P1	A	0	aliphatic
P1	A	0	aliphatic
P1	A	0	aliphatic
P1	A	0	aliphatic
P1	A	0	aliphatic
P1	A	0	aliphatic
P1	A	0	aliphatic
P1	A	0	aliphatic
P1	A	0	aliphatic
P1	A	0	aliphatic
P1	A	0	aliphatic
P1	A	0	aliphatic
P1	A	0	aliphatic
P1	A	0	aliphatic
P1	A	0	aliphatic
P1	A	0	aliphatic
P1	A	0	aliphatic
P1	A	0	aliphatic
P1	A	0	aliphatic
P1	A	0	aliphatic
P1	A	0	aliphatic
P1	A	0	aliphatic
P1	A	0	aliphatic
P1	A	0	aliphatic
P1	A	0	aliphatic
P1	A	0	aliphatic
P1	A	0	aliphatic
P1	A	0	aliphatic
P1	A	0	aliphatic
P1	A	0	aliphatic
P1	A	0	aliphatic
P1	A	0	aliphatic
P1	A	0	aliphatic
P1	A	0	aliphatic
P1	A	0	aliphatic
P1	A	0	aliphatic
P1	A	0	aliphatic
P1	A	0	aliphatic
P1	A	0	aliphatic
P1	A	0	aliphatic
P1	A	0	aliphatic
P1	A	0	aliphatic
P1	A	0	aliphatic
P1	A	0	aliphatic
P1	A	0	aliphatic
P1	A	0	aliphatic
P1	A	0	aliphatic
P1	A	0	aliphatic
P1	A	0	aliphatic
P1	A	0	aliphatic
P1	A	0	aliphatic
P1	A	0	aliphatic
P1	A	0	aliphatic
P1	A	0	aliphatic
P1	A	0	aliphatic
P1	A	0	aliphatic
P1	A	0	aliphatic
P1	A	0	aliphatic
P1	A	0	aliphatic
P1	A	0	aliphatic
P1	A	0	aliphatic
P1	A	0	aliphatic
P1	A	0	aliphatic
P1	A	0	aliphatic
P1	A	0	aliphatic
P1	A	0	aliphatic
P1	A	0	aliphatic
P1	A	0	aliphatic
P1	A	0	aliphatic
P1	A	0	aliphatic
P1	A	0	aliphatic
P1	A	0	aliphatic
P1	A	0	aliphatic
P1	A	0	aliphatic
P1	A	0	aliphatic
P1	A	0	aliphatic
P1	A	0	aliphatic
P1	A	0	aliphatic
P1	A	0	aliphatic
P1	A	0	aliphatic
P1	A	0	aliphatic
P1	A	0	aliphatic
P1	A	0	aliphatic
P1	A	0	aliphatic
P1	A	0	aliphatic
P1	A	0	aliphatic
P1	A	0	aliphatic
P1	A	0	aliphatic
P1	A	0	aliphatic
P1	A	0	aliphatic
P1	A	0	aliphatic
P1	A	0	aliphatic
P1	A	0	aliphatic
P1	A	0	aliphatic
P1	A	0	aliphatic
P1	A	0	aliphatic
P1	A	0	aliphatic
P1	A	0	aliphatic
P1	A	0	aliphatic
P1	A	0	aliphatic
P1	A	0	aliphatic
P1	A	0	aliphatic
P1	A	0	aliphatic
P1	A	0	aliphatic
P1	A	0	aliphatic
P1	A	0	aliphatic
P1	A	0	aliphatic
P1	A	0	aliphatic
P1	A	0	aliphatic
P1	A	0	aliphatic
P1	A	0	aliphatic
P1	A	0	aliphatic
P1	A	0	aliphatic
P1	A	0	aliphatic
P1	A	0	aliphatic
P1	A	0	aliphatic
P1	A	0	aliphatic
P1	A	0	aliphatic
P1	A	0	aliphatic
P1	A	0	aliphatic
P1	A	0	aliphatic
P1	A	0	aliphatic
P1	A	0	aliphatic
P1	A	0	aliphatic
P1	A	0	aliphatic
P1	A	0	aliphatic
P1	A	0	aliphatic
P1	A	0	aliphatic
P1	A	0	aliphatic
P1	A	0	aliphatic
P1	A	0	aliphatic
P1	A	0	aliphatic
P1	A	0	aliphatic
P1	A	0	aliphatic
P1	A	0	aliphatic
P1	A	0	aliphatic
P1	A	0	aliphatic
P1	A	0	aliphatic
P1	A	0	aliphatic
P1	A	0	aliphatic
P1	A	0	aliphatic
P1	A	0	aliphatic
P1	A	0	aliphatic
P1	A	0	aliphatic
P1	A	0	aliphatic
P1	A	0	aliphatic
P1	A	0	aliphatic
P1	A	0	aliphatic
P1	A	0	aliphatic
P1	A	0	aliphatic
P1	A	0	aliphatic
P1	A	0	aliphatic
P1	A	0	aliphatic
P1	A	0	aliphatic
P1	A	0	aliphatic
P1	A	0	aliphatic
P1	A	0	aliphatic
P1	A	0	aliphatic
P1	A	0	aliphatic
P1	A	0	aliphatic
P1	A	0	aliphatic
P1	A	0	aliphatic
P1	A	0	aliphatic
P1	A	0	aliphatic
P1	A	0	aliphatic
P1	A	0	aliphatic
P1	A	0	aliphatic
P1	A	0	aliphatic
P1	A	0	aliphatic
P1	A	0	aliphatic
P1	A	0	aliphatic
P1	A	0	aliphatic
P1	A	0	aliphatic
P1	A	0	aliphatic
P1	A	0	aliphatic
P1	A	0	aliphatic
P1	A	0	aliphatic
P1	A	0	aliphatic
P1	A	0	aliphatic
P1	A	0	aliphatic
P1	A	0	aliphatic
P1	A	0	aliphatic
P1	A	0	aliphatic
P1	A	0	aliphatic
P1	A	0	aliphatic
P1	A	0	aliphatic
P1	A	0	aliphatic
P1	A	0	aliphatic
P1	A	0	aliphatic
P1	A	0	aliphatic
P1	A	0	aliphatic
P1	A	0	aliphatic
P1	A	0	aliphatic
P1	A	0	aliphatic
P1	A	0	aliphatic
P1	A	0	aliphatic
P1	A	0	aliphatic
P1	A	0	aliphatic
P1	A	0	aliphatic
P1	A	0	aliphatic
P1	A	0	aliphatic
P1	A	0	aliphatic
P1	A	0	aliphatic
P1	A	0	aliphatic
P1	A	0	aliphatic
P1	A	0	aliphatic
P1	A	0	aliphatic
P1	A	0	aliphatic
P1	A	0	aliphatic
P1	A	0	aliphatic
P1	A	0	aliphatic
P1	A	0	aliphatic
P1	A	0	aliphatic
P1	A	0	aliphatic
P1	A	0	aliphatic
P1	A	0	aliphatic
P1	A	0	aliphatic
P1	A	0	aliphatic
P1	A	0	aliphatic
P1	A	0	aliphatic
P1	A	0	aliphatic
P1	A	0	aliphatic
P1	A	0	aliphatic
P1	A	0	aliphatic
P1	A	0	aliphatic
P1	A	0	aliphatic
P1	A	0	aliphatic
P1	A	0	aliphatic
P1	A	0	aliphatic
P1	A	0	aliphatic
P1	A	0	aliphatic
P1	A	0	aliphatic
P1	A	0	aliphatic
P1	A	0	aliphatic
P1	A	0	aliphatic
P1	A	0	aliphatic
P1	A	0	aliphatic
P1	A	0	aliphatic
P1	A	0	aliphatic
P1	A	0	aliphatic
P1	A	0	aliphatic
P1	A	0	aliphatic
P1	A	0	aliphatic
P1	A	0	aliphatic
P1	A	0	aliphatic
P1	A	0	aliphatic
P1	A	0	aliphatic
P1	A	0	aliphatic
P1	A	0	aliphatic
P1	A	0	aliphatic
P1	A	0	aliphatic
P1	A	0	aliphatic
P1	A	0	aliphatic
P1	A	0	aliphatic
P1	A	0	aliphatic
P1	A	0	aliphatic
P1	A	0	aliphatic
P1	A	0	aliphatic
P1	A	0	aliphatic
P1	A	0	aliphatic
P1	A	0	aliphatic
P1	A	0	aliphatic
P1	A	0	aliphatic
P1	A	0	aliphatic
P1	A	0	aliphatic
P1	A	0	aliphatic
P1	A	0	aliphatic
P1	A	0	aliphatic
P1	A	0	aliphatic
P1	A	0	aliphatic
P1	A	0	aliphatic
P1	A	0	aliphatic
P1	A	0	aliphatic
P1	A	0	aliphatic
P1	A	0	aliphatic
P1	A	0	aliphatic
P1	A	0	aliphatic
P1	A	0	aliphatic
P1	A	0	aliphatic
P1	A	0	aliphatic
P1	A	0	aliphatic
P1	A	0	aliphatic
P1	A	0	aliphatic
P1	A	0	aliphatic
P1	A	0	aliphatic
P1	A	0	aliphatic
P1	A	0	aliphatic
P1	A	0	aliphatic
P1	A	0	aliphatic
P1	A	0	aliphatic
P1	A	0	aliphatic
P1	A	0	aliphatic
P1	A	0	aliphatic
P1	A	0	aliphatic
P1	A	0	aliphatic
P1	A	0	aliphatic
P1	A	0	aliphatic
P1	A	0	aliphatic
P1	A	0	aliphatic
P1	A	0	aliphatic
P1	A	0	aliphatic
P1	A	0	aliphatic
P1	A	0	aliphatic
P1	A	0	aliphatic
P1	A	0	aliphatic
P1	A	0	aliphatic
P1	A	0	aliphatic
P1	A	0	aliphatic
P1	A	0	aliphatic
P1	A	0	aliphatic
[truncated: 378,047+ more rows]

## Sheet: Fig. 3a
mutated TEVp pos.	amino acid in mutated TEVp pos.	activity, a.u.
171	A	0.001
171	C	0.001
171	D	0.0227463
171	E	NA
171	F	NA
171	G	0.001
171	H	NA
171	I	NA
171	K	0.0172463
171	L	NA
171	M	NA
171	N	0.001
171	P	0.0312463
171	Q	NA
171	R	0.001
171	S	NA
171	T	NA
171	V	0.001
171	W	NA
171	Y	NA
176	A	0.0104463
176	C	0.0234463
176	D	0.0169463
176	E	0.0215463
176	F	0.001
176	G	0.001
176	H	NA
176	I	NA
176	K	0.0194463
176	L	0.0306463
176	M	NA
176	N	0.001
176	P	0.001
176	Q	NA
176	R	NA
176	S	0.001
176	T	0.0259463
176	V	0.0211463
176	W	0.001
176	Y	NA

## Sheet: Fig. 3b
TEVp	TEVs_AA	activity, a.u.
D81C	A	0.0328463
D81C	C	NA
D81C	D	0
D81C	E	NA
D81C	F	NA
D81C	G	0
D81C	H	NA
D81C	I	NA
D81C	K	NA
D81C	L	0.0116463
D81C	M	0
D81C	N	0
D81C	P	0
D81C	Q	0
D81C	R	NA
D81C	S	0
D81C	T	NA
D81C	V	0
D81C	W	NA
D81C	Y	NA
D81K	A	0
D81K	C	0
D81K	D	0
D81K	E	0
D81K	F	NA
D81K	G	NA
D81K	H	0
D81K	I	NA
D81K	K	0
D81K	L	NA
D81K	M	0
D81K	N	0
D81K	P	0.0221463
D81K	Q	0
D81K	R	0.0356463
D81K	S	0
D81K	T	0.0214463
D81K	V	0
D81K	W	0
D81K	Y	NA
G152T	A	NA
G152T	C	0
G152T	D	0
G152T	E	0
G152T	F	NA
G152T	G	NA
G152T	H	0.0789463
G152T	I	0
G152T	K	NA
G152T	L	0
G152T	M	0
G152T	N	0
G152T	P	0
G152T	Q	NA
G152T	R	0
G152T	S	0
G152T	T	NA
G152T	V	0
G152T	W	0
G152T	Y	0
G152V	A	0
G152V	C	0
G152V	D	NA
G152V	E	0
G152V	F	NA
G152V	G	NA
G152V	H	0
G152V	I	0
G152V	K	NA
G152V	L	NA
G152V	M	NA
G152V	N	0
G152V	P	NA
G152V	Q	0
G152V	R	0
G152V	S	0.0423463
G152V	T	NA
G152V	V	0
G152V	W	NA
G152V	Y	0
G38K	A	0
G38K	C	0
G38K	D	0
G38K	E	0
G38K	F	NA
G38K	G	0
G38K	H	0.0361463
G38K	I	0
G38K	K	NA
G38K	L	0
G38K	M	0
G38K	N	0
G38K	P	NA
G38K	Q	NA
G38K	R	NA
G38K	S	0
G38K	T	0
G38K	V	0
G38K	W	0
G38K	Y	0
G38L	A	0
G38L	C	0
G38L	D	NA
G38L	E	0
G38L	F	NA
G38L	G	NA
G38L	H	NA
G38L	I	0
G38L	K	0
G38L	L	0
G38L	M	0
G38L	N	0
G38L	P	NA
G38L	Q	NA
G38L	R	NA
G38L	S	0
G38L	T	0.0423463
G38L	V	0
G38L	W	NA
G38L	Y	NA
G38T	A	NA
G38T	C	0.0382463
G38T	D	0
G38T	E	0
G38T	F	0
G38T	G	0
G38T	H	NA
G38T	I	0
G38T	K	0
G38T	L	0
G38T	M	0
G38T	N	0
G38T	P	0
G38T	Q	0
G38T	R	0
G38T	S	0
G38T	T	NA
G38T	V	0
G38T	W	0.0326463
G38T	Y	NA
G38Y	A	0
G38Y	C	0.0365463
G38Y	D	NA
G38Y	E	0
G38Y	F	0
G38Y	G	0
G38Y	H	NA
G38Y	I	0
G38Y	K	0
G38Y	L	0
G38Y	M	0
G38Y	N	0
G38Y	P	NA
G38Y	Q	0
G38Y	R	0
G38Y	S	0
G38Y	T	0
G38Y	V	0
G38Y	W	NA
G38Y	Y	NA
R101D	A	0
R101D	C	NA
R101D	D	0
R101D	E	NA
R101D	F	NA
R101D	G	0
R101D	H	0.0684463
R101D	I	NA
R101D	K	NA
R101D	L	NA
R101D	M	0
R101D	N	0
R101D	P	NA
R101D	Q	0
R101D	R	0
R101D	S	0
R101D	T	0
R101D	V	NA
R101D	W	NA
R101D	Y	NA
R101S	A	NA
R101S	C	NA
R101S	D	NA
R101S	E	NA
R101S	F	NA
R101S	G	0
R101S	H	0
R101S	I	NA
R101S	K	0.0132463
R101S	L	0
R101S	M	NA
R101S	N	0
R101S	P	0
R101S	Q	0
R101S	R	0
R101S	S	0
R101S	T	0.0471463
R101S	V	0
R101S	W	0
R101S	Y	NA
R101V	A	0
R101V	C	0
R101V	D	0
R101V	E	NA
R101V	F	NA
R101V	G	0
R101V	H	0
R101V	I	NA
R101V	K	0
R101V	L	NA
R101V	M	NA
R101V	N	0
R101V	P	NA
R101V	Q	NA
R101V	R	NA
R101V	S	0.0310463
R101V	T	0
R101V	V	NA
R101V	W	0
R101V	Y	0
parent	A	0.0587463
parent	C	0.0405463
parent	D	0.0644463
parent	E	0.0579463
parent	F	0.0459463
parent	G	0.0387463
parent	H	0.0484463
parent	I	0.0341463
parent	K	0.0449463
parent	L	0.0304463
parent	M	0.0510463
parent	N	0.0423463
parent	P	0.0571463
parent	Q	0.0573463
parent	R	0.0415463
parent	S	0.0428463
parent	T	0.0474463
parent	V	0.0362463
parent	W	0.0345463
parent	Y	0.0455463

## Sheet: Fig. 3c
TEVs pos.	amino acid in TEVs position	activity, a.u.	category
P1	A	0	aliphatic
P1	D	0.0458463	acidic
P1	E	0	acidic
P1	F	0.0576463	aromatic
P1	G	0	special
P1	I	0	aliphatic
P1	K	0.0176463	basic
P1	L	0.0377463	aliphatic
P1	M	0.0104463	aliphatic
P1	N	0	polar
P1	P	0	special
P1	Q	0.0403463	polar
P1	R	0.0155463	basic
P1	S	0.0216463	polar
P1	T	0	polar
P1	V	0	aliphatic
P1	W	0	aromatic
P1'	A	0.0319463	aliphatic
P1'	C	0.0501463	special
P1'	E	0.0193463	acidic
P1'	I	0	aliphatic
P1'	L	0	aliphatic
P1'	M	0.0451463	aliphatic
P1'	P	0	special
P1'	Q	0.0120463	polar
P1'	R	0	basic
P1'	S	0.0403463	polar
P1'	T	0	polar
P1'	W	0	aromatic
P1'	Y	0.0123463	aromatic
P2	C	0.0278463	special
P2	D	0	acidic
P2	E	0	acidic
P2	F	0.0403463	aromatic
P2	G	0.0763463	special
P2	H	0	basic
P2	I	0.0812463	aliphatic
P2	N	0	polar
P2	P	0.0107463	special
P2	Q	0	polar
P2	R	0	basic
P2	S	0	polar
P2	V	0.0528463	aliphatic
P2	W	0	aromatic
P2	Y	0	aromatic
P3	C	0	special
P3	D	0	acidic
P3	F	0.0140463	aromatic
P3	H	0	basic
P3	I	0.0160463	aliphatic
P3	K	0.0100463	basic
P3	L	0	aliphatic
P3	M	0.0480463	aliphatic
P3	N	0.0225463	polar
P3	Q	0	polar
P3	S	0	polar
P3	V	0.0401463	aliphatic
P3	Y	0.0403463	aromatic
P4	C	0.0111463	special
P4	E	0.0116463	acidic
P4	F	0	aromatic
P4	G	0	special
P4	H	0	basic
P4	I	0.0801463	aliphatic
P4	L	0.0403463	aliphatic
P4	M	0.0117463	aliphatic
P4	P	0	special
P4	Q	0	polar
P4	R	0.0174463	basic
P4	S	0	polar
P4	V	0.0329463	aliphatic
P4	W	0	aromatic
P4	Y	0.0140463	aromatic
P5	A	0.0776463	aliphatic
P5	C	0.0380463	special
P5	D	0.0647463	acidic
P5	F	0.0248463	aromatic
P5	K	0.0610463	basic
P5	N	0.0403463	polar
P5	Q	0.0481463	polar
P5	R	0.0494463	basic
P5	S	0.0385463	polar
P5	T	0.0717463	polar
P5	V	0.0623463	aliphatic
P5	W	0.0314463	aromatic
P5	Y	0.0646463	aromatic
P6	C	0	special
P6	D	0.0263463	acidic
P6	E	0.0403463	acidic
P6	G	0	special
P6	I	0	aliphatic
P6	N	0	polar
P6	Q	0	polar
P6	S	0.0138463	polar
P6	T	0	polar
P6	V	0.0193463	aliphatic
P6	W	0	aromatic
P6	Y	0	aromatic

## Sheet: Fig. 4c (library A)
TEVp variant (amino acids in pos. 30-32)	amino acid in P1'	activity, a.u.
AAA	A	0.0631075
AAA	C	0.0575075
AAA	D	0
AAA	E	0
AAA	F	0.0278075
AAA	G	0.0254075
AAA	H	0.0204075
AAA	I	0
AAA	K	0
AAA	L	0
AAA	M	0.0392075
AAA	N	0
AAA	P	0
AAA	Q	0
AAA	R	0
AAA	S	0.0511075
AAA	T	0.0205075
AAA	V	0
AAA	W	0
AAA	Y	0.0210075
AAC	A	0.0871075
AAC	C	NA
AAC	D	0.0251075
AAC	E	0
AAC	F	0.0571075
AAC	G	0.0901075
AAC	H	NA
AAC	I	0
AAC	K	NA
AAC	L	0
AAC	M	0.100108
AAC	N	0.0271075
AAC	P	0
AAC	Q	NA
AAC	R	NA
AAC	S	0.0544075
AAC	T	0.0669075
AAC	V	NA
AAC	W	NA
AAC	Y	NA
AAD	A	0
AAD	C	0
AAD	D	0
AAD	E	NA
AAD	F	0
AAD	G	0
AAD	H	0
AAD	I	0
AAD	K	NA
AAD	L	0
AAD	M	NA
AAD	N	NA
AAD	P	0
AAD	Q	NA
AAD	R	0
AAD	S	0
AAD	T	0
AAD	V	NA
AAD	W	0
AAD	Y	0
AAE	A	0.0695075
AAE	C	0.0779075
AAE	D	0
AAE	E	0
AAE	F	0.0469075
AAE	G	0.0421075
AAE	H	0.0438075
AAE	I	0
AAE	K	0
AAE	L	0
AAE	M	0.0420075
AAE	N	0.0301075
AAE	P	0
AAE	Q	0
AAE	R	0
AAE	S	0.0719075
AAE	T	0.0315075
AAE	V	0.0216075
AAE	W	0.0239075
AAE	Y	0.0184075
AAF	A	0
AAF	C	NA
AAF	D	0
AAF	E	0
AAF	F	0
AAF	G	0
AAF	H	0
AAF	I	0
AAF	K	NA
AAF	L	0
AAF	M	0
AAF	N	0.0261075
AAF	P	0
AAF	Q	0
AAF	R	NA
AAF	S	0
AAF	T	NA
AAF	V	NA
AAF	W	0
AAF	Y	0
AAG	A	0.0662075
AAG	C	0.0874075
AAG	D	0
AAG	E	0
AAG	F	0
AAG	G	0.0223075
AAG	H	0
AAG	I	0
AAG	K	0
AAG	L	0
AAG	M	0.0266075
AAG	N	0.0238075
AAG	P	0
AAG	Q	0
AAG	R	0
AAG	S	0.0526075
AAG	T	0.0403075
AAG	V	0
AAG	W	0
AAG	Y	0
AAH	A	0
AAH	C	0
AAH	D	0
AAH	E	0
AAH	F	0
AAH	G	0.0218075
AAH	H	0
AAH	I	0
AAH	K	NA
AAH	L	0
AAH	M	0
AAH	N	0
AAH	P	0
AAH	Q	0
AAH	R	0.0191075
AAH	S	0
AAH	T	0
AAH	V	0
AAH	W	NA
AAH	Y	0
AAI	A	0.0161075
AAI	C	0.0306075
AAI	D	NA
AAI	E	0
AAI	F	0
AAI	G	NA
AAI	H	NA
AAI	I	0
AAI	K	NA
AAI	L	0
AAI	M	0.0361075
AAI	N	NA
AAI	P	0
AAI	Q	0
AAI	R	NA
AAI	S	0.0389075
AAI	T	NA
AAI	V	NA
AAI	W	NA
AAI	Y	0
AAK	A	NA
AAK	C	0
AAK	D	0
AAK	E	0
AAK	F	0
AAK	G	0
AAK	H	0
AAK	I	0
AAK	K	0
AAK	L	0
AAK	M	0
AAK	N	0
AAK	P	0
AAK	Q	0
AAK	R	0
AAK	S	0
AAK	T	0
AAK	V	0
AAK	W	0
AAK	Y	0
AAL	A	0.100708
AAL	C	0.123008
AAL	D	0.0248075
AAL	E	0
AAL	F	0.0622075
AAL	G	0.106908
AAL	H	0.0995075
AAL	I	0.0171075
AAL	K	0
AAL	L	0.0379075
AAL	M	0.0713075
AAL	N	NA
AAL	P	0
AAL	Q	0.0243075
AAL	R	0
AAL	S	0.0993075
AAL	T	0
AAL	V	0.0375075
AAL	W	0.0687075
AAL	Y	0.0431075
AAM	A	0.0281075
AAM	C	0.0629075
AAM	D	0
AAM	E	NA
AAM	F	0
AAM	G	0.0951075
AAM	H	0.0419075
AAM	I	0
AAM	K	0.0321075
AAM	L	NA
AAM	M	0.0191075
AAM	N	NA
AAM	P	0
AAM	Q	NA
AAM	R	0
AAM	S	0.0287075
AAM	T	0
AAM	V	0
AAM	W	0
AAM	Y	0
AAN	A	0.0824075
AAN	C	0.0956075
AAN	D	0
AAN	E	0
AAN	F	0.0571075
AAN	G	0.0851075
AAN	H	NA
AAN	I	NA
AAN	K	0.0321075
AAN	L	0
AAN	M	0.0291075
AAN	N	NA
AAN	P	0
AAN	Q	0
AAN	R	0
AAN	S	0.104807
AAN	T	0.0711075
AAN	V	0.0171075
AAN	W	0.0201075
AAN	Y	0.0314075
AAP	A	0
AAP	C	0
AAP	D	0
AAP	E	0
AAP	F	0
AAP	G	0
AAP	H	0
AAP	I	0
AAP	K	0
AAP	L	0
AAP	M	0
AAP	N	0
AAP	P	0
AAP	Q	0
AAP	R	0
AAP	S	0
AAP	T	0
AAP	V	0
AAP	W	0
AAP	Y	0
AAQ	A	0.102008
AAQ	C	0.128307
AAQ	D	0
AAQ	E	0
AAQ	F	0.0629075
AAQ	G	0.118207
AAQ	H	0.0493075
AAQ	I	0
AAQ	K	0
AAQ	L	0
AAQ	M	0.0526075
AAQ	N	0.0420075
AAQ	P	0
AAQ	Q	0.0172075
AAQ	R	0
AAQ	S	0.110808
AAQ	T	0.0173075
AAQ	V	0
AAQ	W	0.0288075
AAQ	Y	0.0617075
AAR	A	0.0289075
AAR	C	0.0366075
AAR	D	0
AAR	E	0
AAR	F	0.0471075
AAR	G	0
AAR	H	0.0187075
AAR	I	0
AAR	K	0
AAR	L	0
AAR	M	0
AAR	N	0
AAR	P	0
AAR	Q	0
AAR	R	0
AAR	S	0.0531075
AAR	T	0
AAR	V	0
AAR	W	0.0177075
AAR	Y	0.0357075
AAS	A	0.0596075
AAS	C	0.0657075
AAS	D	0
AAS	E	0
AAS	F	0
AAS	G	0.0188075
AAS	H	0
AAS	I	0
AAS	K	0
AAS	L	0
AAS	M	0
AAS	N	0.0301075
AAS	P	0
AAS	Q	0
AAS	R	0
AAS	S	0.0509075
AAS	T	0
AAS	V	0
AAS	W	0
AAS	Y	0
AAT	A	0.0793075
AAT	C	0.0806075
AAT	D	0
AAT	E	0
AAT	F	0.0254075
AAT	G	0.0849075
AAT	H	0.0695075
AAT	I	0
AAT	K	0
AAT	L	0
AAT	M	0.0494075
AAT	N	0.0300075
AAT	P	0
AAT	Q	0
AAT	R	0
AAT	S	0.0603075
AAT	T	0
AAT	V	0
AAT	W	0.0466075
AAT	Y	0.0219075
AAV	A	0.0627075
AAV	C	0.0561075
AAV	D	0
AAV	E	0
AAV	F	0.0204075
AAV	G	0.0608075
AAV	H	0.0640075
AAV	I	0
AAV	K	0
AAV	L	0.0180075
AAV	M	0.0561075
AAV	N	0.0681075
AAV	P	0
AAV	Q	0
AAV	R	0
AAV	S	0.0688075
AAV	T	0
AAV	V	0
AAV	W	0.0311075
AAV	Y	0.0238075
AAW	A	0
AAW	C	0
AAW	D	0
AAW	E	0
AAW	F	0
AAW	G	0
AAW	H	0
AAW	I	0
AAW	K	0
AAW	L	0
AAW	M	0
AAW	N	NA
AAW	P	0
AAW	Q	0
AAW	R	0
AAW	S	0
AAW	T	0
AAW	V	0
AAW	W	0
AAW	Y	0
AAY	A	NA
AAY	C	0
AAY	D	0
AAY	E	NA
AAY	F	NA
AAY	G	NA
AAY	H	0
AAY	I	NA
AAY	K	0
AAY	L	NA
AAY	M	0
AAY	N	0
AAY	P	NA
AAY	Q	NA
AAY	R	NA
AAY	S	NA
AAY	T	NA
AAY	V	NA
AAY	W	0
AAY	Y	NA
ACA	A	0.0541075
ACA	C	0.0641075
ACA	D	0
ACA	E	0
ACA	F	NA
ACA	G	0
ACA	H	NA
ACA	I	0
ACA	K	0
ACA	L	0
ACA	M	0.0371075
ACA	N	NA
ACA	P	NA
ACA	Q	0
ACA	R	0
ACA	S	0.0248075
ACA	T	0.0181075
ACA	V	0.0211075
ACA	W	NA
ACA	Y	0.0166075
ACC	A	NA
ACC	C	NA
ACC	D	NA
ACC	E	NA
ACC	F	0.0761075
ACC	G	NA
ACC	H	NA
ACC	I	NA
ACC	K	NA
ACC	L	0
ACC	M	NA
ACC	N	NA
ACC	P	NA
ACC	Q	NA
ACC	R	NA
ACC	S	NA
ACC	T	NA
ACC	V	NA
ACC	W	NA
ACC	Y	NA
ACD	A	0
ACD	C	NA
ACD	D	NA
ACD	E	NA
ACD	F	NA
ACD	G	0
ACD	H	NA
ACD	I	NA
ACD	K	NA
ACD	L	NA
ACD	M	NA
ACD	N	NA
ACD	P	NA
ACD	Q	NA
ACD	R	NA
ACD	S	NA
ACD	T	NA
ACD	V	NA
ACD	W	NA
ACD	Y	0
ACE	A	NA
ACE	C	NA
ACE	D	NA
ACE	E	0
ACE	F	NA
ACE	G	0.0301075
ACE	H	NA
ACE	I	NA
ACE	K	NA
ACE	L	0
ACE	M	0.0661075
ACE	N	0
ACE	P	0
ACE	Q	NA
ACE	R	0
ACE	S	NA
ACE	T	NA
ACE	V	NA
ACE	W	NA
ACE	Y	0
ACG	A	0.0771075
ACG	C	0.0789075
ACG	D	0
ACG	E	0
ACG	F	0.0304075
ACG	G	0.0598075
ACG	H	0.0171075
ACG	I	0
ACG	K	0
ACG	L	0.0271075
ACG	M	NA
ACG	N	NA
ACG	P	0
ACG	Q	NA
ACG	R	0
ACG	S	0.0462075
ACG	T	NA
ACG	V	0
ACG	W	0
ACG	Y	0
ACH	A	NA
ACH	C	NA
ACH	D	NA
ACH	E	NA
ACH	F	0
ACH	G	NA
ACH	H	NA
ACH	I	NA
ACH	K	NA
ACH	L	NA
ACH	M	NA
ACH	N	NA
ACH	P	0
ACH	Q	NA
ACH	R	NA
ACH	S	NA
ACH	T	NA
ACH	V	NA
ACH	W	0
ACH	Y	NA
ACI	A	NA
ACI	C	NA
ACI	D	NA
ACI	E	0.0201075
ACI	F	NA
ACI	G	NA
ACI	H	NA
ACI	I	NA
ACI	K	NA
ACI	L	NA
ACI	M	NA
ACI	N	NA
ACI	P	NA
ACI	Q	NA
ACI	R	NA
ACI	S	NA
ACI	T	NA
ACI	V	NA
ACI	W	NA
ACI	Y	NA
ACK	A	NA
ACK	C	NA
ACK	D	NA
ACK	E	NA
ACK	F	0
ACK	G	NA
ACK	H	0
ACK	I	NA
ACK	K	NA
ACK	L	0
ACK	M	NA
ACK	N	NA
ACK	P	NA
ACK	Q	NA
ACK	R	NA
ACK	S	NA
ACK	T	NA
ACK	V	NA
ACK	W	0
ACK	Y	0
ACL	A	0
ACL	C	NA
ACL	D	0.0511075
ACL	E	NA
ACL	F	0.0816075
ACL	G	0.125108
ACL	H	0.105408
ACL	I	0
ACL	K	NA
ACL	L	NA
ACL	M	NA
ACL	N	0.0621075
ACL	P	0
ACL	Q	0.0710075
ACL	R	NA
ACL	S	0.111107
ACL	T	0
ACL	V	0.0731075
ACL	W	NA
ACL	Y	0.0481075
ACM	A	0.0591075
ACM	C	0.0991075
ACM	D	NA
ACM	E	NA
ACM	F	NA
ACM	G	NA
ACM	H	0
ACM	I	NA
ACM	K	NA
ACM	L	NA
ACM	M	0
ACM	N	NA
ACM	P	0
ACM	Q	NA
ACM	R	NA
ACM	S	NA
ACM	T	NA
ACM	V	NA
ACM	W	NA
ACM	Y	0.0161075
ACN	A	0.0511075
ACN	C	NA
ACN	D	NA
ACN	E	NA
ACN	F	NA
ACN	G	0.115108
ACN	H	0.0231075
ACN	I	NA
ACN	K	0
ACN	L	0
ACN	M	NA
ACN	N	NA
ACN	P	NA
ACN	Q	NA
ACN	R	NA
ACN	S	NA
ACN	T	NA
ACN	V	NA
ACN	W	NA
ACN	Y	NA
ACP	A	0
ACP	C	0
ACP	D	0
ACP	E	0
ACP	F	0
ACP	G	0
ACP	H	NA
ACP	I	NA
ACP	K	NA
ACP	L	NA
ACP	M	NA
ACP	N	NA
ACP	P	0
ACP	Q	0
ACP	R	0
ACP	S	0
ACP	T	0
ACP	V	NA
ACP	W	0
ACP	Y	0
ACQ	A	NA
ACQ	C	NA
ACQ	D	0
ACQ	E	NA
ACQ	F	NA
ACQ	G	NA
ACQ	H	0.0771075
ACQ	I	0
ACQ	K	0
ACQ	L	0
ACQ	M	NA
ACQ	N	0.110107
ACQ	P	0
ACQ	Q	0.0321075
ACQ	R	NA
ACQ	S	0.0714075
ACQ	T	0.0541075
ACQ	V	0.0231075
ACQ	W	0.0241075
ACQ	Y	NA
ACR	A	0
ACR	C	0
ACR	D	0
ACR	E	0
ACR	F	0
ACR	G	0
ACR	H	NA
ACR	I	0
ACR	K	NA
ACR	L	0
ACR	M	0
ACR	N	NA
ACR	P	0
ACR	Q	0
ACR	R	0
ACR	S	0
ACR	T	0
ACR	V	NA
ACR	W	0
ACR	Y	0
ACS	A	NA
ACS	C	NA
ACS	D	0
ACS	E	0
ACS	F	0.0211075
ACS	G	NA
ACS	H	NA
ACS	I	0
ACS	K	NA
ACS	L	0
ACS	M	0.0261075
ACS	N	NA
ACS	P	NA
ACS	Q	NA
ACS	R	0.147108
ACS	S	0.0659075
ACS	T	NA
ACS	V	0
ACS	W	0
ACS	Y	NA
ACT	A	0.0428075
ACT	C	0.0811075
ACT	D	0.0311075
ACT	E	NA
ACT	F	0.0267075
ACT	G	0.0756075
ACT	H	0.0901075
ACT	I	0
ACT	K	NA
ACT	L	0
ACT	M	NA
ACT	N	0.0341075
ACT	P	0
ACT	Q	0.0251075
ACT	R	0
ACT	S	0.0666075
ACT	T	NA
ACT	V	0
ACT	W	NA
ACT	Y	0.0196075
ACV	A	NA
ACV	C	0.0851075
ACV	D	0
ACV	E	0
ACV	F	0.0651075
ACV	G	NA
ACV	H	NA
ACV	I	NA
ACV	K	0
ACV	L	0
ACV	M	NA
ACV	N	NA
ACV	P	NA
ACV	Q	NA
ACV	R	NA
ACV	S	NA
ACV	T	NA
ACV	V	NA
ACV	W	0.0691075
ACV	Y	0.0391075
ACW	A	0
ACW	C	NA
ACW	D	NA
ACW	E	0
ACW	F	NA
ACW	G	NA
ACW	H	NA
ACW	I	0
ACW	K	NA
ACW	L	NA
ACW	M	0
ACW	N	NA
ACW	P	NA
ACW	Q	0
ACW	R	0
ACW	S	NA
ACW	T	0
ACW	V	NA
ACW	W	NA
ACW	Y	0
ACY	A	0.0161075
ACY	C	NA
ACY	D	0
ACY	E	NA
ACY	F	NA
ACY	G	NA
ACY	H	NA
ACY	I	NA
ACY	K	NA
ACY	L	NA
ACY	M	NA
ACY	N	NA
ACY	P	NA
ACY	Q	NA
ACY	R	NA
ACY	S	NA
ACY	T	NA
ACY	V	NA
ACY	W	NA
ACY	Y	NA
ADA	A	0
ADA	C	NA
ADA	D	0
ADA	E	0
ADA	F	0
ADA	G	NA
ADA	H	0
ADA	I	0
ADA	K	0
ADA	L	0
ADA	M	0.0162075
ADA	N	0.0631075
ADA	P	0
ADA	Q	NA
ADA	R	NA
ADA	S	0.0487075
ADA	T	NA
ADA	V	NA
ADA	W	0
ADA	Y	0
ADC	A	NA
ADC	C	NA
ADC	D	0
ADC	E	NA
ADC	F	NA
ADC	G	NA
ADC	H	NA
ADC	I	NA
ADC	K	NA
ADC	L	NA
ADC	M	NA
ADC	N	NA
ADC	P	NA
ADC	Q	NA
ADC	R	NA
ADC	S	NA
ADC	T	NA
ADC	V	NA
ADC	W	NA
ADC	Y	NA
ADD	A	NA
ADD	C	NA
ADD	D	0
ADD	E	NA
ADD	F	NA
ADD	G	NA
ADD	H	NA
ADD	I	NA
ADD	K	NA
ADD	L	NA
ADD	M	NA
ADD	N	NA
ADD	P	NA
ADD	Q	NA
ADD	R	NA
ADD	S	NA
ADD	T	NA
ADD	V	NA
ADD	W	NA
ADD	Y	NA
ADE	A	0.0411075
ADE	C	0.0381075
ADE	D	NA
ADE	E	0
ADE	F	NA
ADE	G	0
ADE	H	NA
ADE	I	NA
ADE	K	NA
ADE	L	0
ADE	M	0
ADE	N	NA
ADE	P	0.0301075
ADE	Q	0
ADE	R	NA
ADE	S	0.0748075
ADE	T	NA
ADE	V	NA
ADE	W	0
ADE	Y	0
ADF	A	NA
ADF	C	NA
ADF	D	NA
ADF	E	0
ADF	F	NA
ADF	G	NA
ADF	H	NA
ADF	I	NA
ADF	K	NA
ADF	L	NA
ADF	M	NA
ADF	N	NA
ADF	P	NA
ADF	Q	NA
ADF	R	NA
ADF	S	NA
ADF	T	NA
ADF	V	NA
ADF	W	NA
ADF	Y	NA
ADG	A	NA
ADG	C	0.0561075
ADG	D	0
ADG	E	NA
ADG	F	0
ADG	G	NA
ADG	H	NA
ADG	I	0
ADG	K	NA
ADG	L	NA
ADG	M	NA
ADG	N	NA
ADG	P	NA
ADG	Q	NA
ADG	R	NA
ADG	S	0.102807
ADG	T	0.0211075
ADG	V	NA
ADG	W	0
ADG	Y	0
ADH	A	NA
ADH	C	0
ADH	D	NA
ADH	E	NA
ADH	F	NA
ADH	G	NA
ADH	H	NA
ADH	I	NA
ADH	K	0
ADH	L	NA
ADH	M	NA
ADH	N	NA
ADH	P	NA
ADH	Q	0
ADH	R	NA
ADH	S	NA
ADH	T	NA
ADH	V	NA
ADH	W	NA
ADH	Y	0
ADI	A	0
ADI	C	NA
ADI	D	0
ADI	E	NA
ADI	F	NA
ADI	G	NA
ADI	H	NA
ADI	I	NA
ADI	K	NA
ADI	L	NA
ADI	M	NA
ADI	N	NA
ADI	P	NA
ADI	Q	NA
ADI	R	NA
ADI	S	NA
ADI	T	NA
ADI	V	NA
ADI	W	0
ADI	Y	NA
ADK	A	NA
ADK	C	0
ADK	D	NA
ADK	E	0
ADK	F	NA
ADK	G	0
ADK	H	0
ADK	I	NA
ADK	K	NA
ADK	L	0
ADK	M	0
ADK	N	NA
ADK	P	0
ADK	Q	NA
ADK	R	NA
ADK	S	0
ADK	T	0
ADK	V	NA
ADK	W	NA
ADK	Y	0
ADL	A	0.0651075
ADL	C	NA
ADL	D	NA
ADL	E	0
ADL	F	0.0371075
ADL	G	0.0781075
ADL	H	0.0591075
ADL	I	0
ADL	K	NA
ADL	L	NA
ADL	M	0
ADL	N	NA
ADL	P	0
ADL	Q	0.0341075
ADL	R	NA
ADL	S	0.142308
ADL	T	0
ADL	V	NA
ADL	W	0.0351075
ADL	Y	NA
ADM	A	0.0281075
ADM	C	0.0501075
ADM	D	NA
ADM	E	NA
ADM	F	NA
ADM	G	NA
ADM	H	0.0241075
ADM	I	NA
ADM	K	NA
ADM	L	0
ADM	M	NA
ADM	N	NA
ADM	P	0
ADM	Q	NA
ADM	R	0
ADM	S	0.0310075
ADM	T	NA
ADM	V	NA
ADM	W	0
ADM	Y	0
ADN	A	0.0411075
ADN	C	NA
ADN	D	0
ADN	E	NA
ADN	F	NA
ADN	G	0.0291075
ADN	H	NA
ADN	I	0
ADN	K	NA
ADN	L	NA
ADN	M	NA
ADN	N	NA
ADN	P	NA
ADN	Q	NA
ADN	R	0
ADN	S	NA
ADN	T	NA
ADN	V	0
ADN	W	0
ADN	Y	NA
ADP	A	0
ADP	C	0
ADP	D	0
ADP	E	0
ADP	F	0
ADP	G	0
ADP	H	NA
ADP	I	0
ADP	K	NA
ADP	L	0
ADP	M	0
ADP	N	0
ADP	P	0
ADP	Q	0
ADP	R	0
ADP	S	0
ADP	T	0
ADP	V	0
ADP	W	0
ADP	Y	0
ADQ	A	0.0931075
ADQ	C	NA
ADQ	D	0
ADQ	E	0
ADQ	F	0.0716075
ADQ	G	0.0321075
ADQ	H	0.0399075
ADQ	I	NA
ADQ	K	0
ADQ	L	NA
ADQ	M	NA
ADQ	N	0
ADQ	P	0
ADQ	Q	0
ADQ	R	NA
ADQ	S	0.0788075
ADQ	T	0.0511075
ADQ	V	0
ADQ	W	0
ADQ	Y	0.0217075
ADR	A	0
ADR	C	0
ADR	D	0.0221075
ADR	E	0
ADR	F	0
ADR	G	0
ADR	H	0
ADR	I	0
ADR	K	NA
ADR	L	0
ADR	M	NA
ADR	N	NA
ADR	P	0
ADR	Q	0
ADR	R	0
ADR	S	0
ADR	T	0
ADR	V	0
ADR	W	0
ADR	Y	0
ADS	A	NA
ADS	C	0.0261075
ADS	D	NA
ADS	E	0.0181075
ADS	F	NA
ADS	G	NA
ADS	H	NA
ADS	I	0
ADS	K	NA
ADS	L	0
ADS	M	0.0261075
ADS	N	NA
ADS	P	0
ADS	Q	0
ADS	R	0
ADS	S	0.0447075
ADS	T	NA
ADS	V	NA
ADS	W	0
ADS	Y	NA
ADT	A	0.0191075
ADT	C	NA
ADT	D	0.0201075
ADT	E	0
ADT	F	0.0281075
ADT	G	0
ADT	H	NA
ADT	I	0
ADT	K	0
ADT	L	0
ADT	M	NA
ADT	N	0
ADT	P	0
ADT	Q	NA
ADT	R	0
ADT	S	0.0364075
ADT	T	0
ADT	V	0
ADT	W	NA
ADT	Y	NA
ADV	A	NA
ADV	C	0.0371075
ADV	D	0
ADV	E	0
ADV	F	0
ADV	G	NA
ADV	H	0.0441075
ADV	I	0
ADV	K	NA
ADV	L	NA
ADV	M	NA
ADV	N	NA
ADV	P	0
ADV	Q	0.0171075
ADV	R	NA
ADV	S	0.0419075
ADV	T	0.0181075
ADV	V	NA
ADV	W	NA
ADV	Y	0
ADW	A	NA
ADW	C	0
ADW	D	0
ADW	E	NA
ADW	F	0
ADW	G	NA
ADW	H	0
ADW	I	0
ADW	K	0.0211075
ADW	L	0
ADW	M	NA
ADW	N	NA
ADW	P	NA
ADW	Q	0
ADW	R	NA
ADW	S	0
ADW	T	0
ADW	V	NA
ADW	W	0
ADW	Y	0
AEA	A	0.0221075
AEA	C	0.0375075
AEA	D	0
AEA	E	0
AEA	F	NA
AEA	G	0
AEA	H	0
AEA	I	0
AEA	K	0
AEA	L	0
AEA	M	0
AEA	N	NA
AEA	P	0
AEA	Q	0
AEA	R	NA
AEA	S	0.0397075
AEA	T	0
AEA	V	NA
AEA	W	0
AEA	Y	0
AEC	A	0.0342075
AEC	C	NA
AEC	D	0
AEC	E	0
AEC	F	NA
AEC	G	0.0611075
AEC	H	NA
AEC	I	0
AEC	K	NA
AEC	L	NA
AEC	M	NA
AEC	N	0.0631075
AEC	P	0
AEC	Q	NA
AEC	R	NA
AEC	S	0.0688075
AEC	T	NA
AEC	V	0
AEC	W	0.0441075
AEC	Y	0.0161075
AED	A	NA
AED	C	NA
AED	D	NA
AED	E	NA
AED	F	NA
AED	G	0
AED	H	NA
AED	I	NA
AED	K	0
AED	L	0
AED	M	NA
AED	N	NA
AED	P	NA
AED	Q	NA
AED	R	NA
AED	S	NA
AED	T	NA
AED	V	NA
AED	W	0
AED	Y	0
AEE	A	NA
AEE	C	0.112107
AEE	D	0
AEE	E	0
AEE	F	0.0161075
AEE	G	0.0492075
AEE	H	NA
AEE	I	0
AEE	K	0
AEE	L	NA
AEE	M	NA
AEE	N	NA
AEE	P	0
AEE	Q	0
AEE	R	0
AEE	S	0.0911075
AEE	T	0.0344075
AEE	V	NA
AEE	W	0
AEE	Y	0.0294075
AEF	A	NA
AEF	C	NA
AEF	D	NA
AEF	E	NA
AEF	F	NA
AEF	G	NA
AEF	H	NA
AEF	I	NA
AEF	K	NA
AEF	L	NA
AEF	M	NA
AEF	N	NA
AEF	P	NA
AEF	Q	NA
AEF	R	NA
AEF	S	NA
AEF	T	NA
AEF	V	NA
AEF	W	0
AEF	Y	NA
AEG	A	0.0397075
AEG	C	0.0928075
AEG	D	0
AEG	E	0
AEG	F	0
AEG	G	0.0452075
AEG	H	0.0205075
AEG	I	0
AEG	K	0
AEG	L	0
AEG	M	0.0301075
AEG	N	0.0201075
AEG	P	0
AEG	Q	0
AEG	R	NA
AEG	S	0.0565075
AEG	T	0.0435075
AEG	V	0
AEG	W	NA
AEG	Y	0
AEH	A	0
AEH	C	0
AEH	D	NA
AEH	E	NA
AEH	F	NA
AEH	G	0
AEH	H	NA
AEH	I	0
AEH	K	0
AEH	L	0
AEH	M	NA
AEH	N	0
AEH	P	0
AEH	Q	0
AEH	R	NA
AEH	S	0
AEH	T	NA
AEH	V	NA
AEH	W	0
AEH	Y	0
AEI	A	NA
AEI	C	NA
AEI	D	NA
AEI	E	NA
AEI	F	NA
AEI	G	0.0231075
AEI	H	NA
AEI	I	NA
AEI	K	NA
AEI	L	NA
AEI	M	NA
AEI	N	NA
AEI	P	NA
AEI	Q	NA
AEI	R	NA
AEI	S	NA
AEI	T	NA
AEI	V	NA
AEI	W	NA
AEI	Y	NA
AEK	A	0
AEK	C	0
AEK	D	0
AEK	E	0
AEK	F	0
AEK	G	0
AEK	H	0
AEK	I	0
AEK	K	0
AEK	L	NA
AEK	M	0
AEK	N	0
AEK	P	0
AEK	Q	NA
AEK	R	NA
AEK	S	0
AEK	T	NA
AEK	V	0.0171075
AEK	W	0
AEK	Y	0
AEL	A	0.101108
AEL	C	0.125108
AEL	D	0.0351075
AEL	E	0
AEL	F	NA
AEL	G	0.0747075
AEL	H	0.108808
AEL	I	0
AEL	K	NA
AEL	L	0.0161075
AEL	M	NA
AEL	N	0.0731075
AEL	P	0
AEL	Q	NA
AEL	R	0
AEL	S	0.141107
AEL	T	0
AEL	V	0
AEL	W	0.0606075
AEL	Y	0.0587075
AEM	A	NA
AEM	C	0.0591075
AEM	D	NA
AEM	E	NA
AEM	F	0
AEM	G	0.0294075
AEM	H	0
AEM	I	0
AEM	K	NA
AEM	L	0
AEM	M	0
AEM	N	NA
AEM	P	NA
AEM	Q	NA
AEM	R	NA
AEM	S	NA
AEM	T	0
AEM	V	0
AEM	W	NA
AEM	Y	NA
AEN	A	NA
AEN	C	NA
AEN	D	NA
AEN	E	NA
AEN	F	NA
AEN	G	NA
AEN	H	NA
AEN	I	NA
AEN	K	0.0161075
AEN	L	NA
AEN	M	NA
AEN	N	NA
AEN	P	NA
AEN	Q	NA
AEN	R	NA
AEN	S	NA
AEN	T	NA
AEN	V	NA
AEN	W	NA
AEN	Y	NA
AEP	A	0
AEP	C	0
AEP	D	0
AEP	E	0
AEP	F	NA
AEP	G	0
AEP	H	0
AEP	I	0
AEP	K	NA
AEP	L	0
AEP	M	0
AEP	N	0
AEP	P	0
AEP	Q	0
AEP	R	0
AEP	S	0
AEP	T	0
AEP	V	0
AEP	W	0
AEP	Y	0
AEQ	A	NA
AEQ	C	0.0731075
AEQ	D	NA
AEQ	E	0
AEQ	F	NA
AEQ	G	0.105108
AEQ	H	0.0341075
AEQ	I	NA
AEQ	K	0.0181075
AEQ	L	0
AEQ	M	0.0591075
AEQ	N	NA
AEQ	P	0
AEQ	Q	NA
AEQ	R	0
AEQ	S	0.156207
AEQ	T	NA
AEQ	V	NA
AEQ	W	NA
AEQ	Y	0.0449075
AER	A	0
AER	C	0
AER	D	0
AER	E	0
AER	F	0
AER	G	0
AER	H	0
AER	I	0
AER	K	0
AER	L	0
AER	M	0
AER	N	0
AER	P	0
AER	Q	0
AER	R	NA
AER	S	0
AER	T	0
AER	V	NA
AER	W	0
AER	Y	0
AES	A	0
AES	C	0.0369075
AES	D	0
AES	E	0
AES	F	0
AES	G	0
AES	H	0
AES	I	0
AES	K	0
AES	L	0
AES	M	0
AES	N	0
AES	P	0
AES	Q	0
AES	R	NA
AES	S	0.0224075
AES	T	0.0361075
AES	V	0
AES	W	0
AES	Y	0
AET	A	0.0242075
AET	C	0.0833075
AET	D	0
AET	E	0
AET	F	0
AET	G	NA
AET	H	0.0271075
AET	I	NA
AET	K	0
AET	L	0
AET	M	NA
AET	N	0.0201075
AET	P	0
AET	Q	0
AET	R	0
AET	S	0.0568075
AET	T	0
AET	V	0
AET	W	NA
AET	Y	0.0240075
AEV	A	0.0641075
AEV	C	0.0601075
AEV	D	0
AEV	E	NA
AEV	F	0.0331075
AEV	G	0.0511075
AEV	H	0.0791075
AEV	I	NA
AEV	K	NA
AEV	L	0
AEV	M	0.0361075
AEV	N	NA
AEV	P	0
AEV	Q	0.0171075
AEV	R	0
AEV	S	0.0391075
AEV	T	NA
AEV	V	NA
AEV	W	0.0281075
AEV	Y	0.0291075
AEW	A	0
AEW	C	NA
AEW	D	0
AEW	E	NA
AEW	F	0
AEW	G	NA
AEW	H	0
AEW	I	0
AEW	K	NA
AEW	L	0
AEW	M	NA
AEW	N	NA
AEW	P	NA
AEW	Q	NA
AEW	R	0
AEW	S	0
AEW	T	0
AEW	V	0
AEW	W	0
AEW	Y	0
AEY	A	0
AEY	C	NA
AEY	D	NA
AEY	E	NA
AEY	F	NA
AEY	G	NA
AEY	H	0
AEY	I	0
AEY	K	NA
AEY	L	NA
AEY	M	NA
AEY	N	NA
AEY	P	NA
AEY	Q	NA
AEY	R	0
AEY	S	NA
AEY	T	0
AEY	V	NA
AEY	W	0
AEY	Y	0
AFA	A	0.0781075
AFA	C	NA
AFA	D	NA
AFA	E	0
AFA	F	NA
AFA	G	NA
AFA	H	0
AFA	I	NA
AFA	K	NA
AFA	L	0
AFA	M	NA
AFA	N	NA
AFA	P	0
AFA	Q	0
AFA	R	0
AFA	S	0.0814075
AFA	T	NA
AFA	V	NA
AFA	W	0.0231075
AFA	Y	0.0621075
AFC	A	NA
AFC	C	0.0891075
AFC	D	NA
AFC	E	NA
AFC	F	NA
AFC	G	NA
AFC	H	NA
AFC	I	NA
AFC	K	NA
AFC	L	NA
AFC	M	NA
AFC	N	NA
AFC	P	NA
AFC	Q	0
AFC	R	NA
AFC	S	0.0921075
AFC	T	0
AFC	V	0
AFC	W	NA
AFC	Y	0.0591075
AFD	A	NA
AFD	C	NA
AFD	D	NA
AFD	E	NA
AFD	F	NA
AFD	G	0
AFD	H	NA
AFD	I	NA
AFD	K	NA
AFD	L	0
AFD	M	NA
AFD	N	NA
AFD	P	NA
AFD	Q	NA
AFD	R	NA
AFD	S	NA
AFD	T	NA
AFD	V	NA
AFD	W	NA
AFD	Y	NA
AFF	A	NA
AFF	C	NA
AFF	D	NA
AFF	E	NA
AFF	F	0
AFF	G	NA
AFF	H	NA
AFF	I	NA
AFF	K	NA
AFF	L	NA
AFF	M	NA
AFF	N	NA
AFF	P	NA
AFF	Q	NA
AFF	R	NA
AFF	S	NA
AFF	T	NA
AFF	V	NA
AFF	W	NA
AFF	Y	NA
AFG	A	0.0161075
AFG	C	0.0411075
AFG	D	0
AFG	E	0
AFG	F	0
AFG	G	0.0491075
AFG	H	NA
AFG	I	NA
AFG	K	NA
AFG	L	NA
AFG	M	0.0311075
AFG	N	NA
AFG	P	0
AFG	Q	0
AFG	R	NA
AFG	S	0.0508075
AFG	T	0.0310075
AFG	V	NA
AFG	W	NA
AFG	Y	0
AFH	A	NA
AFH	C	0
AFH	D	NA
AFH	E	NA
AFH	F	NA
AFH	G	NA
AFH	H	NA
AFH	I	NA
AFH	K	NA
AFH	L	0.0221075
AFH	M	NA
AFH	N	NA
AFH	P	NA
AFH	Q	NA
AFH	R	NA
AFH	S	NA
AFH	T	NA
AFH	V	NA
AFH	W	NA
AFH	Y	0
AFL	A	NA
AFL	C	NA
AFL	D	0.0261075
AFL	E	NA
AFL	F	NA
AFL	G	NA
AFL	H	NA
AFL	I	NA
AFL	K	NA
AFL	L	NA
AFL	M	NA
AFL	N	NA
AFL	P	NA
AFL	Q	NA
AFL	R	NA
AFL	S	NA
AFL	T	NA
AFL	V	NA
AFL	W	NA
AFL	Y	NA
AFM	A	NA
AFM	C	NA
AFM	D	NA
AFM	E	NA
AFM	F	NA
AFM	G	NA
AFM	H	NA
AFM	I	0.0251075
AFM	K	NA
AFM	L	NA
AFM	M	NA
AFM	N	NA
AFM	P	NA
AFM	Q	NA
AFM	R	NA
AFM	S	NA
AFM	T	NA
AFM	V	NA
AFM	W	NA
AFM	Y	NA
AFN	A	NA
AFN	C	0.0451075
AFN	D	NA
AFN	E	NA
AFN	F	NA
AFN	G	0.0871075
AFN	H	NA
AFN	I	0
AFN	K	0
AFN	L	NA
AFN	M	NA
AFN	N	NA
AFN	P	NA
AFN	Q	NA
AFN	R	NA
AFN	S	NA
AFN	T	NA
AFN	V	NA
AFN	W	NA
AFN	Y	0.0251075
AFP	A	0
AFP	C	NA
AFP	D	0
AFP	E	NA
AFP	F	0
AFP	G	0
AFP	H	NA
AFP	I	0
AFP	K	NA
AFP	L	NA
AFP	M	NA
AFP	N	NA
AFP	P	0
AFP	Q	NA
AFP	R	NA
AFP	S	0
AFP	T	0
AFP	V	NA
AFP	W	NA
AFP	Y	0
AFQ	A	0.0821075
AFQ	C	NA
AFQ	D	NA
AFQ	E	NA
AFQ	F	NA
AFQ	G	0.113107
AFQ	H	NA
AFQ	I	0
AFQ	K	NA
AFQ	L	0
AFQ	M	NA
AFQ	N	NA
AFQ	P	NA
AFQ	Q	NA
AFQ	R	NA
AFQ	S	NA
AFQ	T	NA
AFQ	V	0
AFQ	W	NA
AFQ	Y	NA
AFR	A	0
AFR	C	0
AFR	D	0
AFR	E	NA
AFR	F	NA
AFR	G	0
AFR	H	NA
AFR	I	NA
AFR	K	0
AFR	L	0
AFR	M	0
AFR	N	0
AFR	P	0
AFR	Q	NA
AFR	R	0
AFR	S	0
AFR	T	NA
AFR	V	NA
AFR	W	0
AFR	Y	0
AFS	A	NA
AFS	C	NA
AFS	D	0.0221075
AFS	E	0
AFS	F	0
AFS	G	0.0221075
AFS	H	NA
AFS	I	0
AFS	K	0
AFS	L	NA
AFS	M	0.0171075
AFS	N	0.0351075
AFS	P	0
AFS	Q	NA
AFS	R	NA
AFS	S	NA
AFS	T	NA
AFS	V	0
AFS	W	0.0221075
AFS	Y	NA
AFT	A	0.0341075
AFT	C	0.0491075
AFT	D	0
AFT	E	0
AFT	F	NA
AFT	G	0.0381075
AFT	H	NA
AFT	I	0
AFT	K	NA
AFT	L	0
AFT	M	NA
AFT	N	NA
AFT	P	NA
AFT	Q	NA
AFT	R	NA
AFT	S	0.0623075
AFT	T	NA
AFT	V	NA
AFT	W	0.0631075
AFT	Y	0
AFV	A	0.0601075
AFV	C	NA
AFV	D	NA
AFV	E	0
AFV	F	NA
AFV	G	NA
AFV	H	NA
AFV	I	NA
AFV	K	NA
AFV	L	0
AFV	M	NA
AFV	N	NA
AFV	P	0
AFV	Q	NA
AFV	R	NA
AFV	S	NA
AFV	T	NA
AFV	V	NA
AFV	W	NA
AFV	Y	NA
AFW	A	NA
AFW	C	NA
AFW	D	NA
AFW	E	0.0161075
AFW	F	NA
AFW	G	NA
AFW	H	NA
AFW	I	NA
AFW	K	NA
AFW	L	NA
AFW	M	NA
AFW	N	NA
AFW	P	NA
AFW	Q	NA
AFW	R	NA
AFW	S	NA
AFW	T	NA
AFW	V	NA
AFW	W	NA
AFW	Y	NA
AGA	A	0.0487075
AGA	C	0.0479075
AGA	D	0
AGA	E	0
AGA	F	0.0181075
AGA	G	0.0212075
AGA	H	0.0306075
AGA	I	0
AGA	K	0
AGA	L	0
AGA	M	0.0495075
AGA	N	0
AGA	P	0
AGA	Q	0
AGA	R	0
AGA	S	0.0415075
AGA	T	0
AGA	V	0
AGA	W	0
AGA	Y	0
AGC	A	0.0711075
AGC	C	0.0781075
AGC	D	0
AGC	E	0
AGC	F	0.0452075
AGC	G	0.0616075
AGC	H	0.0728075
AGC	I	0
AGC	K	NA
AGC	L	0
AGC	M	0.0841075
AGC	N	NA
AGC	P	0
AGC	Q	0
AGC	R	0
AGC	S	0.0570075
AGC	T	0
AGC	V	NA
AGC	W	NA
AGC	Y	0.0301075
AGD	A	0
AGD	C	0
AGD	D	0
AGD	E	0
AGD	F	NA
AGD	G	0
AGD	H	0
AGD	I	0
AGD	K	NA
AGD	L	NA
AGD	M	0
AGD	N	NA
AGD	P	NA
AGD	Q	NA
AGD	R	NA
AGD	S	0
AGD	T	0
AGD	V	NA
AGD	W	0
AGD	Y	0
AGE	A	0.0418075
AGE	C	0.0449075
AGE	D	0
AGE	E	0
AGE	F	0.0245075
AGE	G	0
AGE	H	0
AGE	I	0
AGE	K	0
AGE	L	0
AGE	M	0.0271075
AGE	N	0
AGE	P	0
AGE	Q	0
AGE	R	0
AGE	S	0.0498075
AGE	T	0
AGE	V	0
AGE	W	0
AGE	Y	0.0186075
AGF	A	NA
AGF	C	NA
AGF	D	NA
AGF	E	0
AGF	F	0
AGF	G	0
AGF	H	0
AGF	I	NA
AGF	K	NA
AGF	L	0
AGF	M	0
AGF	N	0
AGF	P	0.0351075
AGF	Q	NA
AGF	R	0
AGF	S	0
AGF	T	NA
AGF	V	0
AGF	W	NA
AGF	Y	NA
AGG	A	0.0330075
AGG	C	0.0590075
AGG	D	0
AGG	E	0
AGG	F	0
AGG	G	0.0315075
AGG	H	0.0185075
AGG	I	0
AGG	K	0
AGG	L	0
AGG	M	0
AGG	N	0
AGG	P	0
AGG	Q	0
AGG	R	0
AGG	S	0.0350075
AGG	T	0.0278075
AGG	V	0
AGG	W	0
[truncated: 130,521 more rows]

## Sheet: Fig. 4c (library B)
TEVp variant (amino acids in pos. 217-219)	amino acid in P1'	activity, a.u.
AAC	A	0.0320583
AAC	C	0.0321583
AAC	D	0
AAC	E	0
AAC	F	0
AAC	G	0.0304583
AAC	H	0.0108583
AAC	I	0
AAC	K	0
AAC	L	0
AAC	M	0
AAC	N	0
AAC	P	0
AAC	Q	0
AAC	R	0
AAC	S	0.0376583
AAC	T	0
AAC	V	0
AAC	W	0
AAC	Y	0
AAK	A	0.0119583
AAK	C	0.0291583
AAK	D	0
AAK	E	0
AAK	F	0
AAK	G	0.0251583
AAK	H	0
AAK	I	0
AAK	K	0
AAK	L	0
AAK	M	0
AAK	N	0.0258583
AAK	P	0
AAK	Q	0
AAK	R	0
AAK	S	0.0330583
AAK	T	0
AAK	V	0
AAK	W	0
AAK	Y	0
AAP	A	NA
AAP	C	0.00905833
AAP	D	NA
AAP	E	0
AAP	F	NA
AAP	G	NA
AAP	H	NA
AAP	I	NA
AAP	K	NA
AAP	L	NA
AAP	M	NA
AAP	N	NA
AAP	P	NA
AAP	Q	NA
AAP	R	NA
AAP	S	0.0202583
AAP	T	NA
AAP	V	NA
AAP	W	NA
AAP	Y	NA
ADD	A	0
ADD	C	0
ADD	D	0
ADD	E	0
ADD	F	0
ADD	G	0
ADD	H	0
ADD	I	0
ADD	K	0
ADD	L	0
ADD	M	0
ADD	N	0
ADD	P	0
ADD	Q	0
ADD	R	0
ADD	S	0.00995833
ADD	T	0
ADD	V	0
ADD	W	0
ADD	Y	0
ADY	A	0.0129583
ADY	C	0
ADY	D	0
ADY	E	0
ADY	F	0
ADY	G	0.0202583
ADY	H	0
ADY	I	0
ADY	K	0.0102583
ADY	L	0
ADY	M	NA
ADY	N	NA
ADY	P	0
ADY	Q	NA
ADY	R	0
ADY	S	0
ADY	T	0
ADY	V	0
ADY	W	NA
ADY	Y	0
AGT	A	0
AGT	C	0
AGT	D	0
AGT	E	0
AGT	F	0
AGT	G	0
AGT	H	0
AGT	I	0
AGT	K	0
AGT	L	0
AGT	M	0
AGT	N	0
AGT	P	0
AGT	Q	0
AGT	R	0
AGT	S	0.0115583
AGT	T	0
AGT	V	0
AGT	W	0
AGT	Y	0
AHD	A	0.0628583
AHD	C	0.0407583
AHD	D	0
AHD	E	0
AHD	F	0
AHD	G	0.0617583
AHD	H	0.00895833
AHD	I	0
AHD	K	0
AHD	L	0
AHD	M	0
AHD	N	0.0132583
AHD	P	0
AHD	Q	0
AHD	R	0
AHD	S	0.0512583
AHD	T	0
AHD	V	0
AHD	W	0
AHD	Y	0
AHR	A	0.0233583
AHR	C	0.0315583
AHR	D	0.0126583
AHR	E	0
AHR	F	0
AHR	G	0.0269583
AHR	H	0
AHR	I	0
AHR	K	0
AHR	L	0
AHR	M	0
AHR	N	0
AHR	P	0
AHR	Q	0
AHR	R	NA
AHR	S	0.0264583
AHR	T	0
AHR	V	0
AHR	W	0
AHR	Y	0
AHV	A	0.0787583
AHV	C	0.0162583
AHV	D	0
AHV	E	0
AHV	F	0
AHV	G	0.0476583
AHV	H	0.0124583
AHV	I	0
AHV	K	NA
AHV	L	0
AHV	M	0
AHV	N	NA
AHV	P	0
AHV	Q	0
AHV	R	0
AHV	S	0.0776583
AHV	T	0
AHV	V	NA
AHV	W	0
AHV	Y	0.0204583
AIA	A	0.0825583
AIA	C	0.0985583
AIA	D	0.00895833
AIA	E	0
AIA	F	0
AIA	G	0.0969583
AIA	H	0.0277583
AIA	I	0
AIA	K	0
AIA	L	0
AIA	M	0
AIA	N	0.0182583
AIA	P	0
AIA	Q	0
AIA	R	0
AIA	S	0.106958
AIA	T	0
AIA	V	0.0110583
AIA	W	0
AIA	Y	0
AKK	A	0
AKK	C	0
AKK	D	0
AKK	E	0
AKK	F	0
AKK	G	0
AKK	H	0
AKK	I	0
AKK	K	0
AKK	L	0
AKK	M	0.00815833
AKK	N	0
AKK	P	0
AKK	Q	0
AKK	R	0
AKK	S	0
AKK	T	0
AKK	V	0
AKK	W	0
AKK	Y	0
AKN	A	0
AKN	C	0
AKN	D	0
AKN	E	0
AKN	F	0
AKN	G	0
AKN	H	0
AKN	I	0
AKN	K	0
AKN	L	0
AKN	M	0
AKN	N	0
AKN	P	0
AKN	Q	0
AKN	R	0
AKN	S	0
AKN	T	0
AKN	V	0
AKN	W	0
AKN	Y	0
AKS	A	0
AKS	C	0
AKS	D	0
AKS	E	0
AKS	F	0
AKS	G	0.00865833
AKS	H	0
AKS	I	0
AKS	K	0
AKS	L	0
AKS	M	0
AKS	N	0
AKS	P	0
AKS	Q	0
AKS	R	0
AKS	S	0.0104583
AKS	T	0
AKS	V	0
AKS	W	0
AKS	Y	0
AKT	A	0
AKT	C	0
AKT	D	0
AKT	E	0
AKT	F	0
AKT	G	0
AKT	H	0.0244583
AKT	I	0
AKT	K	0
AKT	L	0
AKT	M	0
AKT	N	0.0231583
AKT	P	0
AKT	Q	0.0207583
AKT	R	0
AKT	S	0
AKT	T	0
AKT	V	0
AKT	W	0
AKT	Y	0
ALN	A	0.0445583
ALN	C	0.0829583
ALN	D	0
ALN	E	0
ALN	F	0
ALN	G	0.0500583
ALN	H	0.0272583
ALN	I	0
ALN	K	0
ALN	L	0
ALN	M	0
ALN	N	0.0106583
ALN	P	0
ALN	Q	0
ALN	R	0
ALN	S	0.0739583
ALN	T	0
ALN	V	0
ALN	W	0
ALN	Y	0
ALT	A	0.0462583
ALT	C	0.0897583
ALT	D	0
ALT	E	0
ALT	F	0
ALT	G	0.0896583
ALT	H	0.0200583
ALT	I	0
ALT	K	0
ALT	L	0
ALT	M	0
ALT	N	0.0143583
ALT	P	0
ALT	Q	0
ALT	R	0
ALT	S	0.0746583
ALT	T	0
ALT	V	0
ALT	W	0
ALT	Y	0
AMN	A	0.101258
AMN	C	0.108758
AMN	D	0
AMN	E	0
AMN	F	0
AMN	G	0.104558
AMN	H	0.0550583
AMN	I	0
AMN	K	0
AMN	L	0
AMN	M	0
AMN	N	0.0367583
AMN	P	0
AMN	Q	0.00815833
AMN	R	0
AMN	S	0.139058
AMN	T	0
AMN	V	0
AMN	W	0
AMN	Y	0
AMP	A	0.0143583
AMP	C	0.0806583
AMP	D	0
AMP	E	0
AMP	F	0
AMP	G	0.0214583
AMP	H	0
AMP	I	0
AMP	K	0
AMP	L	0
AMP	M	0
AMP	N	0
AMP	P	0
AMP	Q	0
AMP	R	0
AMP	S	0.0171583
AMP	T	0
AMP	V	0
AMP	W	0
AMP	Y	0
ANL	A	0
ANL	C	0
ANL	D	0
ANL	E	0
ANL	F	NA
ANL	G	0.00925833
ANL	H	0
ANL	I	0
ANL	K	0
ANL	L	0
ANL	M	0
ANL	N	NA
ANL	P	0
ANL	Q	0.0228583
ANL	R	0
ANL	S	0
ANL	T	0
ANL	V	0
ANL	W	0
ANL	Y	0
ANN	A	0
ANN	C	0.0116583
ANN	D	0
ANN	E	0
ANN	F	0
ANN	G	0.0489583
ANN	H	0
ANN	I	0
ANN	K	0
ANN	L	0
ANN	M	0
ANN	N	0
ANN	P	0
ANN	Q	0.0325583
ANN	R	0
ANN	S	0.0196583
ANN	T	0
ANN	V	0
ANN	W	0
ANN	Y	0
ANR	A	0.0202583
ANR	C	0.0220583
ANR	D	0
ANR	E	0
ANR	F	0
ANR	G	0.0213583
ANR	H	0
ANR	I	0.0105583
ANR	K	0
ANR	L	0
ANR	M	0
ANR	N	0
ANR	P	0
ANR	Q	0
ANR	R	0
ANR	S	0.0206583
ANR	T	0
ANR	V	0
ANR	W	0
ANR	Y	0
ANS	A	0.0189583
ANS	C	0.0149583
ANS	D	0
ANS	E	0
ANS	F	0
ANS	G	0.0392583
ANS	H	0
ANS	I	0
ANS	K	0
ANS	L	0
ANS	M	0
ANS	N	0
ANS	P	0
ANS	Q	0
ANS	R	0
ANS	S	0.0197583
ANS	T	0
ANS	V	0
ANS	W	0
ANS	Y	0
ANT	A	0.0251583
ANT	C	0.0159583
ANT	D	0
ANT	E	0
ANT	F	0
ANT	G	0.00895833
ANT	H	0
ANT	I	0
ANT	K	NA
ANT	L	0
ANT	M	0
ANT	N	0
ANT	P	0
ANT	Q	0
ANT	R	0
ANT	S	0.0295583
ANT	T	0
ANT	V	0
ANT	W	0
ANT	Y	0
APE	A	0
APE	C	NA
APE	D	NA
APE	E	0
APE	F	NA
APE	G	0.0159583
APE	H	0
APE	I	0
APE	K	0
APE	L	0
APE	M	NA
APE	N	NA
APE	P	NA
APE	Q	NA
APE	R	NA
APE	S	0.0220583
APE	T	NA
APE	V	0
APE	W	NA
APE	Y	0
APH	A	0
APH	C	0
APH	D	0
APH	E	0
APH	F	0
APH	G	0
APH	H	0
APH	I	0
APH	K	0
APH	L	0
APH	M	0
APH	N	0.0213583
APH	P	0
APH	Q	0
APH	R	0
APH	S	0.0175583
APH	T	0
APH	V	0
APH	W	0
APH	Y	0
APL	A	0
APL	C	0
APL	D	0
APL	E	0
APL	F	0
APL	G	0
APL	H	0
APL	I	0
APL	K	0
APL	L	0
APL	M	0
APL	N	0
APL	P	0
APL	Q	0
APL	R	0
APL	S	0.00955833
APL	T	0
APL	V	0
APL	W	0
APL	Y	0
APN	A	0
APN	C	0
APN	D	0
APN	E	0
APN	F	0
APN	G	0
APN	H	0
APN	I	0
APN	K	0
APN	L	0
APN	M	0
APN	N	0
APN	P	0
APN	Q	0
APN	R	0
APN	S	0.0110583
APN	T	0
APN	V	0
APN	W	0
APN	Y	0
APT	A	0
APT	C	0
APT	D	0
APT	E	0
APT	F	0
APT	G	0
APT	H	0
APT	I	0
APT	K	NA
APT	L	0
APT	M	0
APT	N	0
APT	P	0
APT	Q	0
APT	R	0
APT	S	0.0128583
APT	T	0
APT	V	0
APT	W	0
APT	Y	0
APY	A	0.0863583
APY	C	0.0283583
APY	D	0
APY	E	NA
APY	F	0
APY	G	0
APY	H	0
APY	I	0
APY	K	0
APY	L	0
APY	M	NA
APY	N	0
APY	P	0
APY	Q	0
APY	R	NA
APY	S	0.0552583
APY	T	NA
APY	V	NA
APY	W	0
APY	Y	0
AQL	A	0
AQL	C	0
AQL	D	0
AQL	E	0
AQL	F	0
AQL	G	0
AQL	H	0
AQL	I	0
AQL	K	0
AQL	L	0
AQL	M	0
AQL	N	0
AQL	P	0
AQL	Q	0
AQL	R	0
AQL	S	0
AQL	T	0
AQL	V	0
AQL	W	0
AQL	Y	0
AQN	A	NA
AQN	C	0.00925833
AQN	D	NA
AQN	E	NA
AQN	F	NA
AQN	G	0
AQN	H	NA
AQN	I	NA
AQN	K	0
AQN	L	NA
AQN	M	NA
AQN	N	NA
AQN	P	NA
AQN	Q	NA
AQN	R	NA
AQN	S	0
AQN	T	NA
AQN	V	NA
AQN	W	NA
AQN	Y	NA
AQP	A	0
AQP	C	0
AQP	D	0
AQP	E	0
AQP	F	0
AQP	G	0
AQP	H	0
AQP	I	0
AQP	K	0
AQP	L	0
AQP	M	0
AQP	N	0
AQP	P	0
AQP	Q	0
AQP	R	0
AQP	S	0
AQP	T	0
AQP	V	0
AQP	W	0
AQP	Y	0
AQV	A	0
AQV	C	0.00965833
AQV	D	0
AQV	E	0
AQV	F	0
AQV	G	0.0172583
AQV	H	0
AQV	I	0
AQV	K	0
AQV	L	0
AQV	M	0
AQV	N	0
AQV	P	0
AQV	Q	0
AQV	R	0
AQV	S	0.0139583
AQV	T	0
AQV	V	0
AQV	W	0
AQV	Y	0
ARL	A	0
ARL	C	0
ARL	D	0
ARL	E	0
ARL	F	0
ARL	G	0
ARL	H	0
ARL	I	0
ARL	K	0
ARL	L	0
ARL	M	0
ARL	N	0
ARL	P	0
ARL	Q	0
ARL	R	0
ARL	S	0
ARL	T	0
ARL	V	0
ARL	W	0
ARL	Y	0
ARP	A	0
ARP	C	0
ARP	D	0.0140583
ARP	E	0
ARP	F	0
ARP	G	0
ARP	H	0
ARP	I	0
ARP	K	0
ARP	L	0
ARP	M	0
ARP	N	NA
ARP	P	0
ARP	Q	0
ARP	R	0
ARP	S	0
ARP	T	0
ARP	V	0
ARP	W	0
ARP	Y	0
ARS	A	NA
ARS	C	NA
ARS	D	NA
ARS	E	NA
ARS	F	NA
ARS	G	NA
ARS	H	NA
ARS	I	0
ARS	K	NA
ARS	L	NA
ARS	M	NA
ARS	N	0.00975833
ARS	P	NA
ARS	Q	NA
ARS	R	NA
ARS	S	NA
ARS	T	0.0141583
ARS	V	NA
ARS	W	NA
ARS	Y	NA
ASD	A	0
ASD	C	0
ASD	D	0
ASD	E	0
ASD	F	0
ASD	G	0.0302583
ASD	H	0
ASD	I	0
ASD	K	0
ASD	L	0
ASD	M	0
ASD	N	0
ASD	P	0
ASD	Q	0
ASD	R	0
ASD	S	0
ASD	T	0
ASD	V	0
ASD	W	0
ASD	Y	0
ASH	A	0.0356583
ASH	C	0.0283583
ASH	D	NA
ASH	E	0
ASH	F	0
ASH	G	0.0368583
ASH	H	0.0108583
ASH	I	0
ASH	K	0.0196583
ASH	L	0
ASH	M	NA
ASH	N	NA
ASH	P	0.00905833
ASH	Q	0
ASH	R	0
ASH	S	0.0449583
ASH	T	0
ASH	V	0
ASH	W	0
ASH	Y	0
ASP	A	0
ASP	C	0
ASP	D	0
ASP	E	0
ASP	F	0
ASP	G	0
ASP	H	0
ASP	I	0
ASP	K	0
ASP	L	0
ASP	M	0
ASP	N	0
ASP	P	0
ASP	Q	0
ASP	R	0
ASP	S	0
ASP	T	0
ASP	V	0
ASP	W	0
ASP	Y	0
ASR	A	0.0385583
ASR	C	0.0555583
ASR	D	0
ASR	E	0
ASR	F	0
ASR	G	0.0342583
ASR	H	0
ASR	I	0
ASR	K	0
ASR	L	0
ASR	M	0
ASR	N	0.00865833
ASR	P	0
ASR	Q	0
ASR	R	0
ASR	S	0.0489583
ASR	T	0
ASR	V	0
ASR	W	0
ASR	Y	0
AST	A	0.0141583
AST	C	0.0131583
AST	D	0
AST	E	0
AST	F	0
AST	G	0.0378583
AST	H	0
AST	I	0
AST	K	0
AST	L	0.0104583
AST	M	NA
AST	N	0
AST	P	0
AST	Q	0
AST	R	0
AST	S	0.0122583
AST	T	0
AST	V	0
AST	W	0
AST	Y	0
ATH	A	0.0370583
ATH	C	0.0431583
ATH	D	0
ATH	E	0.0123583
ATH	F	0
ATH	G	0.0444583
ATH	H	0
ATH	I	0
ATH	K	0
ATH	L	0
ATH	M	0
ATH	N	0
ATH	P	0
ATH	Q	0
ATH	R	0
ATH	S	0.0575583
ATH	T	0
ATH	V	0
ATH	W	0
ATH	Y	0
ATQ	A	0.0362583
ATQ	C	0.0509583
ATQ	D	0
ATQ	E	0
ATQ	F	0
ATQ	G	0.0643583
ATQ	H	0
ATQ	I	0
ATQ	K	0.00845833
ATQ	L	0
ATQ	M	0
ATQ	N	0
ATQ	P	0
ATQ	Q	0.00815833
ATQ	R	0
ATQ	S	0.0606583
ATQ	T	0
ATQ	V	0
ATQ	W	0
ATQ	Y	0
ATW	A	0.0154583
ATW	C	0.0258583
ATW	D	0
ATW	E	0
ATW	F	0
ATW	G	0.0226583
ATW	H	0.0240583
ATW	I	0
ATW	K	0
ATW	L	0
ATW	M	0
ATW	N	NA
ATW	P	0
ATW	Q	0
ATW	R	0
ATW	S	0.0266583
ATW	T	0
ATW	V	NA
ATW	W	0
ATW	Y	0
AVS	A	NA
AVS	C	NA
AVS	D	NA
AVS	E	NA
AVS	F	NA
AVS	G	NA
AVS	H	0.0286583
AVS	I	NA
AVS	K	NA
AVS	L	NA
AVS	M	NA
AVS	N	NA
AVS	P	NA
AVS	Q	NA
AVS	R	NA
AVS	S	NA
AVS	T	NA
AVS	V	NA
AVS	W	NA
AVS	Y	NA
AYH	A	NA
AYH	C	NA
AYH	D	0
AYH	E	0
AYH	F	0.0427583
AYH	G	0.0826583
AYH	H	NA
AYH	I	NA
AYH	K	0.0108583
AYH	L	NA
AYH	M	NA
AYH	N	NA
AYH	P	NA
AYH	Q	NA
AYH	R	NA
AYH	S	0.117758
AYH	T	0.0110583
AYH	V	NA
AYH	W	NA
AYH	Y	NA
AYT	A	0.137258
AYT	C	0.163858
AYT	D	0.0285583
AYT	E	0
AYT	F	0
AYT	G	0.106958
AYT	H	0.0435583
AYT	I	0
AYT	K	0
AYT	L	0
AYT	M	0.0390583
AYT	N	0.0631583
AYT	P	0
AYT	Q	0.0100583
AYT	R	0.0166583
AYT	S	0.168458
AYT	T	0.0193583
AYT	V	0
AYT	W	0.0136583
AYT	Y	0
CAL	A	0.0368583
CAL	C	0.0207583
CAL	D	0
CAL	E	0
CAL	F	0.0123583
CAL	G	0.0192583
CAL	H	0
CAL	I	0
CAL	K	0
CAL	L	0
CAL	M	0
CAL	N	NA
CAL	P	0
CAL	Q	0
CAL	R	0
CAL	S	0.0184583
CAL	T	0
CAL	V	0
CAL	W	0
CAL	Y	0
CAR	A	0.0697583
CAR	C	0.0859583
CAR	D	0
CAR	E	0
CAR	F	0
CAR	G	0.0814583
CAR	H	0.0190583
CAR	I	0
CAR	K	0
CAR	L	0
CAR	M	0.00975833
CAR	N	0.0244583
CAR	P	0
CAR	Q	0
CAR	R	0
CAR	S	0.0873583
CAR	T	0
CAR	V	0
CAR	W	0
CAR	Y	0
CAT	A	0.0481583
CAT	C	0.0486583
CAT	D	0
CAT	E	0
CAT	F	0
CAT	G	0.0523583
CAT	H	0.0103583
CAT	I	0
CAT	K	0
CAT	L	0
CAT	M	NA
CAT	N	0.0123583
CAT	P	0
CAT	Q	0
CAT	R	0
CAT	S	0.0691583
CAT	T	0
CAT	V	0
CAT	W	0
CAT	Y	0
CAY	A	NA
CAY	C	NA
CAY	D	0
CAY	E	0
CAY	F	NA
CAY	G	0.0809583
CAY	H	NA
CAY	I	0
CAY	K	0
CAY	L	0
CAY	M	0.0149583
CAY	N	NA
CAY	P	NA
CAY	Q	0
CAY	R	0
CAY	S	0.0846583
CAY	T	0
CAY	V	NA
CAY	W	0.00965833
CAY	Y	0
CDA	A	0.0437583
CDA	C	0.00975833
CDA	D	0
CDA	E	0.0402583
CDA	F	NA
CDA	G	0.0242583
CDA	H	0
CDA	I	NA
CDA	K	0.0175583
CDA	L	0
CDA	M	NA
CDA	N	NA
CDA	P	NA
CDA	Q	NA
CDA	R	0
CDA	S	0.0150583
CDA	T	0
CDA	V	0
CDA	W	0.0101583
CDA	Y	NA
CDS	A	0.0207583
CDS	C	0.0340583
CDS	D	0
CDS	E	0
CDS	F	0
CDS	G	0.0364583
CDS	H	0.00895833
CDS	I	0
CDS	K	0
CDS	L	0
CDS	M	0
CDS	N	0.00915833
CDS	P	0
CDS	Q	0
CDS	R	0
CDS	S	0.0572583
CDS	T	0
CDS	V	0
CDS	W	0
CDS	Y	0
CHF	A	0.0570583
CHF	C	0.0516583
CHF	D	0
CHF	E	0
CHF	F	0
CHF	G	0.0653583
CHF	H	0
CHF	I	0
CHF	K	0
CHF	L	0
CHF	M	0
CHF	N	0
CHF	P	0
CHF	Q	0
CHF	R	0
CHF	S	0.0762583
CHF	T	0
CHF	V	0
CHF	W	0
CHF	Y	0
CHS	A	0.0565583
CHS	C	0.0723583
CHS	D	0
CHS	E	0
CHS	F	0
CHS	G	0.0627583
CHS	H	0.00845833
CHS	I	0
CHS	K	0
CHS	L	0
CHS	M	NA
CHS	N	0
CHS	P	0
CHS	Q	0
CHS	R	0
CHS	S	0.0728583
CHS	T	0
CHS	V	0
CHS	W	0
CHS	Y	0
CNL	A	0.0372583
CNL	C	NA
CNL	D	NA
CNL	E	0
CNL	F	0
CNL	G	NA
CNL	H	NA
CNL	I	NA
CNL	K	NA
CNL	L	NA
CNL	M	NA
CNL	N	NA
CNL	P	NA
CNL	Q	0
CNL	R	0
CNL	S	0.0597583
CNL	T	NA
CNL	V	0
CNL	W	NA
CNL	Y	NA
CNP	A	0.00815833
CNP	C	0.0150583
CNP	D	0
CNP	E	0
CNP	F	0
CNP	G	0
CNP	H	0
CNP	I	0
CNP	K	0
CNP	L	0
CNP	M	0
CNP	N	0
CNP	P	0
CNP	Q	0
CNP	R	0
CNP	S	0
CNP	T	0
CNP	V	NA
CNP	W	0
CNP	Y	0
CNQ	A	0.0325583
CNQ	C	0.0315583
CNQ	D	0
CNQ	E	0
CNQ	F	0
CNQ	G	0.0432583
CNQ	H	0
CNQ	I	0
CNQ	K	0.0132583
CNQ	L	0
CNQ	M	0
CNQ	N	0
CNQ	P	0
CNQ	Q	0
CNQ	R	0
CNQ	S	0.0302583
CNQ	T	0
CNQ	V	0
CNQ	W	0
CNQ	Y	0
CPA	A	0.00885833
CPA	C	0
CPA	D	0
CPA	E	0
CPA	F	0
CPA	G	0.0131583
CPA	H	0
CPA	I	0
CPA	K	0
CPA	L	0
CPA	M	0
CPA	N	0
CPA	P	0
CPA	Q	0
CPA	R	0
CPA	S	0.00975833
CPA	T	0
CPA	V	0.00875833
CPA	W	0
CPA	Y	0
CPR	A	0.0239583
CPR	C	0.0390583
CPR	D	0
CPR	E	0
CPR	F	0
CPR	G	0.0250583
CPR	H	0
CPR	I	0
CPR	K	0
CPR	L	0
CPR	M	0
CPR	N	0.00975833
CPR	P	0
CPR	Q	0
CPR	R	0
CPR	S	0.0365583
CPR	T	0
CPR	V	0
CPR	W	0
CPR	Y	0
CSN	A	0.0657583
CSN	C	0.0690583
CSN	D	0
CSN	E	0
CSN	F	0
CSN	G	0.103258
CSN	H	0.0170583
CSN	I	0
CSN	K	0
CSN	L	0
CSN	M	NA
CSN	N	0.0376583
CSN	P	0
CSN	Q	0
CSN	R	0
CSN	S	0.0799583
CSN	T	0
CSN	V	0
CSN	W	NA
CSN	Y	0
CST	A	0.0731583
CST	C	0.0724583
CST	D	0
CST	E	0
CST	F	0
CST	G	0.0719583
CST	H	0.0102583
CST	I	0
CST	K	0.00965833
CST	L	0
CST	M	0
CST	N	0
CST	P	0.0131583
CST	Q	0
CST	R	0
CST	S	0.0734583
CST	T	0
CST	V	0
CST	W	0.00865833
CST	Y	0
CTY	A	0.0952583
CTY	C	0.0757583
CTY	D	0.0191583
CTY	E	0
CTY	F	0
CTY	G	0.0710583
CTY	H	0.0324583
CTY	I	0
CTY	K	0
CTY	L	0
CTY	M	0.0120583
CTY	N	NA
CTY	P	0
CTY	Q	0
CTY	R	0
CTY	S	0.0975583
CTY	T	0
CTY	V	0
CTY	W	0
CTY	Y	0
CVN	A	0.106358
CVN	C	0.0900583
CVN	D	0.0212583
CVN	E	0
CVN	F	0
CVN	G	0.139658
CVN	H	0.0442583
CVN	I	0
CVN	K	0.0238583
CVN	L	0
CVN	M	0.0144583
CVN	N	0.0466583
CVN	P	0
CVN	Q	0
CVN	R	0
CVN	S	0.100258
CVN	T	0
CVN	V	0
CVN	W	0
CVN	Y	0
CVT	A	0.0821583
CVT	C	0.0774583
CVT	D	0
CVT	E	0
CVT	F	0
CVT	G	0.100758
CVT	H	0.0215583
CVT	I	0
CVT	K	0
CVT	L	0
CVT	M	0
CVT	N	0.0145583
CVT	P	0
CVT	Q	0
CVT	R	0
CVT	S	0.0904583
CVT	T	0
CVT	V	0
CVT	W	0
CVT	Y	0
CYT	A	0.122258
CYT	C	0.154258
CYT	D	0.0363583
CYT	E	0.0209583
CYT	F	0.0104583
CYT	G	0.153158
CYT	H	0.0510583
CYT	I	0.0157583
CYT	K	0
CYT	L	0
CYT	M	0.0492583
CYT	N	0.0784583
CYT	P	0
CYT	Q	0.0195583
CYT	R	0
CYT	S	0.158258
CYT	T	0.0300583
CYT	V	0
CYT	W	0
CYT	Y	0.0157583
DAH	A	0.0100583
DAH	C	0.0130583
DAH	D	0
DAH	E	0
DAH	F	0
DAH	G	0.0255583
DAH	H	0
DAH	I	0
DAH	K	0
DAH	L	0
DAH	M	0
DAH	N	0
DAH	P	0
DAH	Q	0
DAH	R	0
DAH	S	0.0204583
DAH	T	0
DAH	V	0
DAH	W	0
DAH	Y	0
DAN	A	NA
DAN	C	NA
DAN	D	NA
DAN	E	NA
DAN	F	NA
DAN	G	NA
DAN	H	NA
DAN	I	0.0536583
DAN	K	NA
DAN	L	NA
DAN	M	0.0125583
DAN	N	NA
DAN	P	NA
DAN	Q	NA
DAN	R	NA
DAN	S	NA
DAN	T	NA
DAN	V	NA
DAN	W	0
DAN	Y	NA
DAP	A	0.0404583
DAP	C	0.0531583
DAP	D	0
DAP	E	0
DAP	F	0
DAP	G	0
DAP	H	0
DAP	I	0
DAP	K	NA
DAP	L	NA
DAP	M	0
DAP	N	NA
DAP	P	0
DAP	Q	NA
DAP	R	0
DAP	S	0.0700583
DAP	T	0
DAP	V	0
DAP	W	0
DAP	Y	0
DAR	A	0.0141583
DAR	C	0
DAR	D	0
DAR	E	0
DAR	F	0
DAR	G	0.0162583
DAR	H	0
DAR	I	0
DAR	K	NA
DAR	L	0
DAR	M	0
DAR	N	0
DAR	P	0
DAR	Q	0
DAR	R	0
DAR	S	0.0206583
DAR	T	0
DAR	V	0
DAR	W	0
DAR	Y	0
DAS	A	0
DAS	C	0.0146583
DAS	D	0
DAS	E	0
DAS	F	0
DAS	G	0.0147583
DAS	H	0
DAS	I	0
DAS	K	0
DAS	L	0
DAS	M	0
DAS	N	0.00975833
DAS	P	0
DAS	Q	0
DAS	R	0
DAS	S	0.0270583
DAS	T	0
DAS	V	0
DAS	W	0
DAS	Y	0
DDV	A	0
DDV	C	0
DDV	D	0
DDV	E	0
DDV	F	0
DDV	G	0
DDV	H	0
DDV	I	0
DDV	K	0
DDV	L	0
DDV	M	0
DDV	N	0
DDV	P	0
DDV	Q	0
DDV	R	0
DDV	S	0
DDV	T	0
DDV	V	0
DDV	W	0
DDV	Y	0
DEE	A	0
DEE	C	0
DEE	D	0
DEE	E	0
DEE	F	0
DEE	G	0
DEE	H	0
DEE	I	0
DEE	K	0
DEE	L	0
DEE	M	0
DEE	N	0
DEE	P	0
DEE	Q	0
DEE	R	0
DEE	S	0
DEE	T	0
DEE	V	0
DEE	W	0
DEE	Y	0
DFR	A	0.128658
DFR	C	0.130758
DFR	D	0.0386583
DFR	E	0.0209583
DFR	F	0
DFR	G	0.109458
DFR	H	0.0507583
DFR	I	0
DFR	K	0
DFR	L	0
DFR	M	0.0278583
DFR	N	0.0687583
DFR	P	0
DFR	Q	0
DFR	R	0
DFR	S	0.151458
DFR	T	0.00815833
DFR	V	0
DFR	W	0
DFR	Y	0.0271583
DFT	A	NA
DFT	C	0.140058
DFT	D	0
DFT	E	0.0147583
DFT	F	NA
DFT	G	NA
DFT	H	NA
DFT	I	0
DFT	K	NA
DFT	L	0
DFT	M	NA
DFT	N	NA
DFT	P	NA
DFT	Q	NA
DFT	R	0
DFT	S	0.100258
DFT	T	0
DFT	V	0
DFT	W	0
DFT	Y	NA
DGQ	A	0
DGQ	C	0
DGQ	D	0
DGQ	E	0
DGQ	F	0
DGQ	G	0
DGQ	H	0
DGQ	I	0
DGQ	K	0
DGQ	L	0
DGQ	M	0
DGQ	N	0
DGQ	P	0
DGQ	Q	0
DGQ	R	0
DGQ	S	0
DGQ	T	0
DGQ	V	0.00875833
DGQ	W	0
DGQ	Y	0
DHT	A	0.0157583
DHT	C	0.0193583
DHT	D	0
DHT	E	0
DHT	F	0
DHT	G	0.0374583
DHT	H	0
DHT	I	0
DHT	K	0.0264583
DHT	L	0
DHT	M	0
DHT	N	0.0122583
DHT	P	0
DHT	Q	0
DHT	R	0
DHT	S	0.0288583
DHT	T	0
DHT	V	0
DHT	W	0
DHT	Y	0
DHV	A	0.0193583
DHV	C	0.0114583
DHV	D	0
DHV	E	0
DHV	F	0
DHV	G	0.0325583
DHV	H	0
DHV	I	0
DHV	K	0
DHV	L	0
DHV	M	0
DHV	N	0
DHV	P	0
DHV	Q	0
DHV	R	0
DHV	S	0.0259583
DHV	T	0
DHV	V	0
DHV	W	0
DHV	Y	0
DIP	A	0
DIP	C	0.0147583
DIP	D	0
DIP	E	0
DIP	F	0
DIP	G	0
DIP	H	0
DIP	I	0
DIP	K	0
DIP	L	0
DIP	M	0
DIP	N	0
DIP	P	0.0154583
DIP	Q	0
DIP	R	0
DIP	S	0.0135583
DIP	T	0.00835833
DIP	V	0
DIP	W	0
DIP	Y	0
DIT	A	0.0249583
DIT	C	0.0192583
DIT	D	0
DIT	E	0
DIT	F	0
DIT	G	0.0495583
DIT	H	0.0120583
DIT	I	0
DIT	K	0
DIT	L	0
DIT	M	0
DIT	N	0
DIT	P	0
DIT	Q	0
DIT	R	0
DIT	S	0.0396583
DIT	T	0
DIT	V	0
DIT	W	0
DIT	Y	0
DKH	A	0
DKH	C	0
DKH	D	0
DKH	E	0
DKH	F	0
DKH	G	0
DKH	H	0
DKH	I	0
DKH	K	0
DKH	L	0
DKH	M	0
DKH	N	0
DKH	P	0
DKH	Q	0
DKH	R	0
DKH	S	0
DKH	T	0
DKH	V	0
DKH	W	0
DKH	Y	0
DLL	A	0.0604583
DLL	C	0.0575583
DLL	D	0
DLL	E	0
DLL	F	0
DLL	G	0.0485583
DLL	H	0.0180583
DLL	I	0
DLL	K	0
DLL	L	0
DLL	M	0
DLL	N	0
DLL	P	0
DLL	Q	0
DLL	R	0
DLL	S	0.0537583
DLL	T	0
DLL	V	0
DLL	W	0
DLL	Y	0
DLQ	A	NA
DLQ	C	NA
DLQ	D	NA
DLQ	E	NA
DLQ	F	NA
DLQ	G	NA
DLQ	H	NA
DLQ	I	NA
DLQ	K	NA
DLQ	L	NA
DLQ	M	NA
DLQ	N	NA
DLQ	P	NA
DLQ	Q	NA
DLQ	R	NA
DLQ	S	0.0664583
DLQ	T	NA
DLQ	V	NA
DLQ	W	NA
DLQ	Y	NA
DLR	A	0.0469583
DLR	C	0.119258
DLR	D	0
DLR	E	0
DLR	F	NA
DLR	G	0.0566583
DLR	H	0.0348583
DLR	I	0
DLR	K	0
DLR	L	0
DLR	M	0
DLR	N	0
DLR	P	0
DLR	Q	NA
DLR	R	0
DLR	S	0.0611583
DLR	T	0
DLR	V	0
DLR	W	0
DLR	Y	0
DLT	A	0.0188583
DLT	C	0.0261583
DLT	D	NA
DLT	E	0
DLT	F	0
DLT	G	0.0437583
DLT	H	NA
DLT	I	0
DLT	K	0.0246583
DLT	L	NA
DLT	M	0
DLT	N	0.0170583
DLT	P	NA
DLT	Q	NA
DLT	R	0
DLT	S	0.0432583
DLT	T	0
DLT	V	NA
DLT	W	0
DLT	Y	NA
DMI	A	0.0729583
DMI	C	0.105058
DMI	D	0
DMI	E	0
DMI	F	0
DMI	G	0.0795583
DMI	H	0.0404583
DMI	I	0
DMI	K	0
DMI	L	0
DMI	M	0
DMI	N	0.0280583
DMI	P	0
DMI	Q	0
DMI	R	0
DMI	S	0.105158
DMI	T	0
DMI	V	0
DMI	W	0
DMI	Y	0
DND	A	0
DND	C	0
DND	D	0
DND	E	0
DND	F	0
DND	G	0
DND	H	0
DND	I	0
DND	K	0
DND	L	0
DND	M	0
DND	N	0
DND	P	0
DND	Q	0
DND	R	0
DND	S	0
DND	T	0
DND	V	0
DND	W	0
DND	Y	0
DNH	A	NA
DNH	C	0.0169583
DNH	D	NA
DNH	E	0
DNH	F	NA
DNH	G	0
DNH	H	NA
DNH	I	0
DNH	K	NA
DNH	L	NA
DNH	M	0
DNH	N	NA
DNH	P	NA
DNH	Q	NA
DNH	R	NA
DNH	S	0.0682583
DNH	T	NA
DNH	V	NA
DNH	W	NA
DNH	Y	0
DNK	A	0.0146583
DNK	C	0
DNK	D	0
DNK	E	0
DNK	F	0
DNK	G	0
DNK	H	0
DNK	I	0
DNK	K	0
DNK	L	0
DNK	M	0
DNK	N	0
DNK	P	0
DNK	Q	0
DNK	R	0
DNK	S	0.0167583
DNK	T	0
DNK	V	0
DNK	W	0
DNK	Y	0
DNL	A	0
DNL	C	0
DNL	D	0
DNL	E	0
DNL	F	0
DNL	G	0
DNL	H	NA
DNL	I	0
DNL	K	0
DNL	L	0
DNL	M	0
DNL	N	NA
DNL	P	0
DNL	Q	0
DNL	R	0
DNL	S	0
DNL	T	0
DNL	V	0.0126583
DNL	W	0
DNL	Y	0
DNM	A	0.00835833
DNM	C	0.00815833
DNM	D	0
DNM	E	0
DNM	F	0
DNM	G	0.0223583
DNM	H	0
DNM	I	0
DNM	K	0
DNM	L	0
DNM	M	0
DNM	N	NA
DNM	P	0
DNM	Q	0
DNM	R	0
DNM	S	0.0220583
DNM	T	0
DNM	V	0
DNM	W	0
DNM	Y	0
DNN	A	0
DNN	C	0
DNN	D	0
DNN	E	0
DNN	F	0
DNN	G	0
DNN	H	0
DNN	I	0
DNN	K	0
DNN	L	0
DNN	M	0
DNN	N	0
DNN	P	0
DNN	Q	0
DNN	R	0
DNN	S	0
DNN	T	0
DNN	V	0
DNN	W	0
DNN	Y	0.0101583
DNP	A	0
DNP	C	0
DNP	D	0
DNP	E	0
DNP	F	0
DNP	G	0
DNP	H	0
DNP	I	0
DNP	K	0
DNP	L	0
DNP	M	0
DNP	N	0
DNP	P	0
DNP	Q	0
DNP	R	0
DNP	S	0
DNP	T	0
DNP	V	0
DNP	W	0
DNP	Y	0
DNT	A	0.0227583
DNT	C	0.0218583
DNT	D	0
DNT	E	0
DNT	F	0
DNT	G	0.00935833
DNT	H	NA
DNT	I	0
DNT	K	0
DNT	L	0
DNT	M	0
DNT	N	0
DNT	P	0
DNT	Q	0
DNT	R	0
DNT	S	0.0142583
DNT	T	0
DNT	V	0
DNT	W	0
DNT	Y	0
DNV	A	0
DNV	C	0
DNV	D	0
DNV	E	0
DNV	F	0
DNV	G	0.0110583
DNV	H	0
DNV	I	0
DNV	K	0
DNV	L	0
DNV	M	0
DNV	N	0
DNV	P	0
DNV	Q	0
DNV	R	0
DNV	S	0.00975833
DNV	T	0
DNV	V	0
DNV	W	0
DNV	Y	0
DNY	A	0
DNY	C	0
DNY	D	0
DNY	E	0
DNY	F	0
DNY	G	0.0105583
DNY	H	0
DNY	I	0
DNY	K	0
DNY	L	0
DNY	M	0
DNY	N	0
DNY	P	0
DNY	Q	0
DNY	R	0
DNY	S	0.00835833
DNY	T	0
DNY	V	0
DNY	W	0
DNY	Y	0
DPD	A	NA
DPD	C	NA
DPD	D	NA
DPD	E	NA
DPD	F	NA
DPD	G	0
DPD	H	0
DPD	I	NA
DPD	K	NA
DPD	L	NA
DPD	M	NA
DPD	N	NA
DPD	P	NA
DPD	Q	NA
DPD	R	NA
DPD	S	NA
DPD	T	NA
DPD	V	NA
DPD	W	NA
DPD	Y	NA
DPH	A	0
DPH	C	0
DPH	D	0
DPH	E	0
DPH	F	0
DPH	G	0
DPH	H	0
DPH	I	0
DPH	K	0
DPH	L	0
DPH	M	0.0115583
DPH	N	0
DPH	P	0
DPH	Q	0
DPH	R	0
DPH	S	0
DPH	T	0
DPH	V	0.0582583
DPH	W	0
DPH	Y	0
DPN	A	0.0313583
DPN	C	0
DPN	D	0
DPN	E	0
DPN	F	0
DPN	G	0
DPN	H	0
DPN	I	0
DPN	K	0
DPN	L	0
DPN	M	0
DPN	N	0
DPN	P	0
DPN	Q	0
DPN	R	0
DPN	S	0
DPN	T	0
DPN	V	0
DPN	W	0
DPN	Y	0
DPQ	A	0
DPQ	C	0
DPQ	D	0
DPQ	E	0
DPQ	F	0
DPQ	G	0
DPQ	H	0
DPQ	I	0
DPQ	K	0
DPQ	L	0
DPQ	M	0
DPQ	N	NA
DPQ	P	0
DPQ	Q	0
DPQ	R	0
DPQ	S	0
DPQ	T	0
DPQ	V	0
DPQ	W	0
[truncated: 13,721 more rows]

[truncated: 30 more sheets: Fig. 4c (library AB), Fig. 4d, Fig. 4e, Fig. S1b, Fig. S2, Fig. S3a, Fig. S3b, Fig. S4a, Fig. S4b, Fig. S5a, Fig. S5b, Fig. S6, Fig. S7a, Fig. S7b, Fig. S7c, Fig. S8a, Fig. S8b, Fig. S8c, Fig. S8e, Fig. S9a …]
