# Supplementary material for: Data-driven protease engineering by DNA-recording and epistasis-aware machine learning
Source: Nat Commun. 2025 Jul 1;16:5466. doi: 10.1038/s41467-025-60622-7 (PMC12217912; doi:10.1038/s41467-025-60622-7)
Supplement: Supplementary file 5 — Source Data [file 41467_2025_60622_MOESM5_ESM.zip]

Archive with 13 entries (12 files):
- source_data/
- source_data/source_data_S17.npy
- __MACOSX/source_data/._source_data_S17.npy
- source_data/source_data_5d_5e_S19_S20_S21.csv
- __MACOSX/source_data/._source_data_5d_5e_S19_S20_S21.csv
- source_data/source_data_4h.csv
- __MACOSX/source_data/._source_data_4h.csv
- source_data/source_data_5a.npy
- __MACOSX/source_data/._source_data_5a.npy
- source_data/source_data_5b_S18.csv
- __MACOSX/source_data/._source_data_5b_S18.csv
- source_data/source_data_4g_S16.csv
- __MACOSX/source_data/._source_data_4g_S16.csv
