# Supplementary material for: Data-driven protease engineering by DNA-recording and epistasis-aware machine learning
Source: Nat Commun. 2025 Jul 1;16:5466. doi: 10.1038/s41467-025-60622-7 (PMC12217912; doi:10.1038/s41467-025-60622-7)
Supplement: Supplementary file 5 — Source Data [file 41467_2025_60622_MOESM5_ESM.zip › source_data/source_data_5d_5e_S19_S20_S21.csv]

Model	A	B	AB	Metric	Value	Library
KNN	0	0	1000	AUPRC	0.04164848476648331	AB
KNN	0	50	950	AUPRC	0.08052840828895569	AB
KNN	0	100	900	AUPRC	0.08405238389968872	AB
KNN	0	150	850	AUPRC	0.08298399299383163	AB
KNN	0	200	800	AUPRC	0.11574389785528183	AB
KNN	0	250	750	AUPRC	0.09007030725479126	AB
KNN	0	300	700	AUPRC	0.10357983410358429	AB
KNN	0	350	650	AUPRC	0.0899692177772522	AB
KNN	0	400	600	AUPRC	0.09338361769914627	AB
KNN	0	450	550	AUPRC	0.09465454518795013	AB
KNN	0	500	500	AUPRC	0.09248288720846176	AB
KNN	50	0	950	AUPRC	0.07599005103111267	AB
KNN	50	50	900	AUPRC	0.08547540009021759	AB
KNN	50	100	850	AUPRC	0.08151363581418991	AB
KNN	50	150	800	AUPRC	0.10049650073051453	AB
KNN	50	200	750	AUPRC	0.09918643534183502	AB
KNN	50	250	700	AUPRC	0.1201862171292305	AB
KNN	50	300	650	AUPRC	0.11359909921884537	AB
KNN	50	350	600	AUPRC	0.10833440721035004	AB
KNN	50	400	550	AUPRC	0.10709728300571442	AB
KNN	50	450	500	AUPRC	0.10453105717897415	AB
KNN	50	500	450	AUPRC	0.11202894151210785	AB
KNN	100	0	900	AUPRC	0.04643986001610756	AB
KNN	100	50	850	AUPRC	0.0726812556385994	AB
KNN	100	100	800	AUPRC	0.12633958458900452	AB
KNN	100	150	750	AUPRC	0.10125453770160675	AB
KNN	100	200	700	AUPRC	0.11802323162555695	AB
KNN	100	250	650	AUPRC	0.09919672459363937	AB
KNN	100	300	600	AUPRC	0.10690236836671829	AB
KNN	100	350	550	AUPRC	0.11243519932031631	AB
KNN	100	400	500	AUPRC	0.09801572561264038	AB
KNN	100	450	450	AUPRC	0.09806883335113525	AB
KNN	100	500	400	AUPRC	0.10166427493095398	AB
KNN	150	0	850	AUPRC	0.0638962835073471	AB
KNN	150	50	800	AUPRC	0.09805946797132492	AB
KNN	150	100	750	AUPRC	0.10658125579357147	AB
KNN	150	150	700	AUPRC	0.12263423204421997	AB
KNN	150	200	650	AUPRC	0.11637844145298004	AB
KNN	150	250	600	AUPRC	0.10997374355792999	AB
KNN	150	300	550	AUPRC	0.10080303251743317	AB
KNN	150	350	500	AUPRC	0.11008148640394211	AB
KNN	150	400	450	AUPRC	0.10379495471715927	AB
KNN	150	450	400	AUPRC	0.10840137302875519	AB
KNN	150	500	350	AUPRC	0.11165519803762436	AB
KNN	200	0	800	AUPRC	0.09133734554052353	AB
KNN	200	50	750	AUPRC	0.09216213971376419	AB
KNN	200	100	700	AUPRC	0.11574763804674149	AB
KNN	200	150	650	AUPRC	0.09794770181179047	AB
KNN	200	200	600	AUPRC	0.12111835181713104	AB
KNN	200	250	550	AUPRC	0.10263839364051819	AB
KNN	200	300	500	AUPRC	0.09628698974847794	AB
KNN	200	350	450	AUPRC	0.09585067629814148	AB
KNN	200	400	400	AUPRC	0.10623657703399658	AB
KNN	200	450	350	AUPRC	0.10872951149940491	AB
KNN	200	500	300	AUPRC	0.09945327788591385	AB
KNN	250	0	750	AUPRC	0.06502704322338104	AB
KNN	250	50	700	AUPRC	0.1031160056591034	AB
KNN	250	100	650	AUPRC	0.09916383773088455	AB
KNN	250	150	600	AUPRC	0.11345740407705307	AB
KNN	250	200	550	AUPRC	0.10615701973438263	AB
KNN	250	250	500	AUPRC	0.10148485749959946	AB
KNN	250	300	450	AUPRC	0.09409207850694656	AB
KNN	250	350	400	AUPRC	0.11586542427539825	AB
KNN	250	400	350	AUPRC	0.10040079057216644	AB
KNN	250	450	300	AUPRC	0.10030336678028107	AB
KNN	250	500	250	AUPRC	0.100380077958107	AB
KNN	300	0	700	AUPRC	0.06489598751068115	AB
KNN	300	50	650	AUPRC	0.09806545078754425	AB
KNN	300	100	600	AUPRC	0.10692672431468964	AB
KNN	300	150	550	AUPRC	0.10223441570997238	AB
KNN	300	200	500	AUPRC	0.09546250849962234	AB
KNN	300	250	450	AUPRC	0.11245987564325333	AB
KNN	300	300	400	AUPRC	0.10991056263446808	AB
KNN	300	350	350	AUPRC	0.1094440147280693	AB
KNN	300	400	300	AUPRC	0.08880630135536194	AB
KNN	300	450	250	AUPRC	0.09732949733734131	AB
KNN	300	500	200	AUPRC	0.10469543188810349	AB
KNN	350	0	650	AUPRC	0.08334016054868698	AB
KNN	350	50	600	AUPRC	0.110353484749794	AB
KNN	350	100	550	AUPRC	0.09945636242628098	AB
KNN	350	150	500	AUPRC	0.09826484322547913	AB
KNN	350	200	450	AUPRC	0.10793184489011765	AB
KNN	350	250	400	AUPRC	0.10331562161445618	AB
KNN	350	300	350	AUPRC	0.1017724946141243	AB
KNN	350	350	300	AUPRC	0.107881098985672	AB
KNN	350	400	250	AUPRC	0.10541695356369019	AB
KNN	350	450	200	AUPRC	0.10281676054000854	AB
KNN	350	500	150	AUPRC	0.10410164296627045	AB
KNN	400	0	600	AUPRC	0.07005468010902405	AB
KNN	400	50	550	AUPRC	0.09180854260921478	AB
KNN	400	100	500	AUPRC	0.09668946266174316	AB
KNN	400	150	450	AUPRC	0.10376693308353424	AB
KNN	400	200	400	AUPRC	0.09072291105985641	AB
KNN	400	250	350	AUPRC	0.09315232187509537	AB
KNN	400	300	300	AUPRC	0.10147897154092789	AB
KNN	400	350	250	AUPRC	0.102718785405159	AB
KNN	400	400	200	AUPRC	0.09061688929796219	AB
KNN	400	450	150	AUPRC	0.08902069926261902	AB
KNN	400	500	100	AUPRC	0.1040789783000946	AB
KNN	450	0	550	AUPRC	0.06912106275558472	AB
KNN	450	50	500	AUPRC	0.10731957852840424	AB
KNN	450	100	450	AUPRC	0.09661713987588882	AB
KNN	450	150	400	AUPRC	0.11696866899728775	AB
KNN	450	200	350	AUPRC	0.09780608117580414	AB
KNN	450	250	300	AUPRC	0.0971262976527214	AB
KNN	450	300	250	AUPRC	0.10821935534477234	AB
KNN	450	350	200	AUPRC	0.09556032717227936	AB
KNN	450	400	150	AUPRC	0.09057506173849106	AB
KNN	450	450	100	AUPRC	0.1027655303478241	AB
KNN	450	500	50	AUPRC	0.09327880293130875	AB
KNN	500	0	500	AUPRC	0.08371038734912872	AB
KNN	500	50	450	AUPRC	0.11137225478887558	AB
KNN	500	100	400	AUPRC	0.12163417041301727	AB
KNN	500	150	350	AUPRC	0.10245714336633682	AB
KNN	500	200	300	AUPRC	0.1032635048031807	AB
KNN	500	250	250	AUPRC	0.11875050514936447	AB
KNN	500	300	200	AUPRC	0.11294763535261154	AB
KNN	500	350	150	AUPRC	0.09828249365091324	AB
KNN	500	400	100	AUPRC	0.10909444093704224	AB
KNN	500	450	50	AUPRC	0.0993439108133316	AB
KNN	500	500	0	AUPRC	0.08636997640132904	AB
KNN	0	0	1000	AUPRC	0.05082164704799652	AB
KNN	0	50	950	AUPRC	0.07088029384613037	AB
KNN	0	100	900	AUPRC	0.0979163646697998	AB
KNN	0	150	850	AUPRC	0.0925128236413002	AB
KNN	0	200	800	AUPRC	0.08147954940795898	AB
KNN	0	250	750	AUPRC	0.09547138214111328	AB
KNN	0	300	700	AUPRC	0.09458840638399124	AB
KNN	0	350	650	AUPRC	0.0885324701666832	AB
KNN	0	400	600	AUPRC	0.11190484464168549	AB
KNN	0	450	550	AUPRC	0.09474785625934601	AB
KNN	0	500	500	AUPRC	0.10180789977312088	AB
KNN	50	0	950	AUPRC	0.05761773884296417	AB
KNN	50	50	900	AUPRC	0.07162514328956604	AB
KNN	50	100	850	AUPRC	0.08371824771165848	AB
KNN	50	150	800	AUPRC	0.11890912801027298	AB
KNN	50	200	750	AUPRC	0.11519775539636612	AB
KNN	50	250	700	AUPRC	0.10801491141319275	AB
KNN	50	300	650	AUPRC	0.0842156857252121	AB
KNN	50	350	600	AUPRC	0.10451577603816986	AB
KNN	50	400	550	AUPRC	0.09950344264507294	AB
KNN	50	450	500	AUPRC	0.10484018921852112	AB
KNN	50	500	450	AUPRC	0.08956531435251236	AB
KNN	100	0	900	AUPRC	0.049468107521533966	AB
KNN	100	50	850	AUPRC	0.07176536321640015	AB
KNN	100	100	800	AUPRC	0.10121200233697891	AB
KNN	100	150	750	AUPRC	0.10566139966249466	AB
KNN	100	200	700	AUPRC	0.08809011429548264	AB
KNN	100	250	650	AUPRC	0.08916150033473969	AB
KNN	100	300	600	AUPRC	0.11800457537174225	AB
KNN	100	350	550	AUPRC	0.10121628642082214	AB
KNN	100	400	500	AUPRC	0.09791833907365799	AB
KNN	100	450	450	AUPRC	0.08370312303304672	AB
KNN	100	500	400	AUPRC	0.10201992094516754	AB
KNN	150	0	850	AUPRC	0.05723198503255844	AB
KNN	150	50	800	AUPRC	0.09716823697090149	AB
KNN	150	100	750	AUPRC	0.1127200499176979	AB
KNN	150	150	700	AUPRC	0.10001152008771896	AB
KNN	150	200	650	AUPRC	0.11480459570884705	AB
KNN	150	250	600	AUPRC	0.12313952296972275	AB
KNN	150	300	550	AUPRC	0.10173963755369186	AB
KNN	150	350	500	AUPRC	0.09651816636323929	AB
KNN	150	400	450	AUPRC	0.09356407076120377	AB
KNN	150	450	400	AUPRC	0.11487402021884918	AB
KNN	150	500	350	AUPRC	0.10689382255077362	AB
KNN	200	0	800	AUPRC	0.057287126779556274	AB
KNN	200	50	750	AUPRC	0.09711392223834991	AB
KNN	200	100	700	AUPRC	0.10321688652038574	AB
KNN	200	150	650	AUPRC	0.09291370213031769	AB
KNN	200	200	600	AUPRC	0.12305834889411926	AB
KNN	200	250	550	AUPRC	0.1118735671043396	AB
KNN	200	300	500	AUPRC	0.09167381376028061	AB
KNN	200	350	450	AUPRC	0.09996619820594788	AB
KNN	200	400	400	AUPRC	0.10997109860181808	AB
KNN	200	450	350	AUPRC	0.09452908486127853	AB
KNN	200	500	300	AUPRC	0.08298809826374054	AB
KNN	250	0	750	AUPRC	0.06854545325040817	AB
KNN	250	50	700	AUPRC	0.11434333026409149	AB
KNN	250	100	650	AUPRC	0.10949042439460754	AB
KNN	250	150	600	AUPRC	0.11867594718933105	AB
KNN	250	200	550	AUPRC	0.10375349968671799	AB
KNN	250	250	500	AUPRC	0.09664162993431091	AB
KNN	250	300	450	AUPRC	0.09973596036434174	AB
KNN	250	350	400	AUPRC	0.11303690075874329	AB
KNN	250	400	350	AUPRC	0.09650158882141113	AB
KNN	250	450	300	AUPRC	0.09711002558469772	AB
KNN	250	500	250	AUPRC	0.09655428677797318	AB
KNN	300	0	700	AUPRC	0.061891503632068634	AB
KNN	300	50	650	AUPRC	0.09094220399856567	AB
KNN	300	100	600	AUPRC	0.11733794212341309	AB
KNN	300	150	550	AUPRC	0.10523979365825653	AB
KNN	300	200	500	AUPRC	0.09361398220062256	AB
KNN	300	250	450	AUPRC	0.08221808075904846	AB
KNN	300	300	400	AUPRC	0.1077093631029129	AB
KNN	300	350	350	AUPRC	0.1070084497332573	AB
KNN	300	400	300	AUPRC	0.10902667790651321	AB
KNN	300	450	250	AUPRC	0.10232245177030563	AB
KNN	300	500	200	AUPRC	0.09769631922245026	AB
KNN	350	0	650	AUPRC	0.05883359909057617	AB
KNN	350	50	600	AUPRC	0.10848278552293777	AB
KNN	350	100	550	AUPRC	0.09581926465034485	AB
KNN	350	150	500	AUPRC	0.1002139151096344	AB
KNN	350	200	450	AUPRC	0.09411779791116714	AB
KNN	350	250	400	AUPRC	0.10541225224733353	AB
KNN	350	300	350	AUPRC	0.11499039828777313	AB
KNN	350	350	300	AUPRC	0.09798422455787659	AB
KNN	350	400	250	AUPRC	0.09681423008441925	AB
KNN	350	450	200	AUPRC	0.09961412847042084	AB
KNN	350	500	150	AUPRC	0.1111830547451973	AB
KNN	400	0	600	AUPRC	0.10056200623512268	AB
KNN	400	50	550	AUPRC	0.10096164047718048	AB
KNN	400	100	500	AUPRC	0.09326089173555374	AB
KNN	400	150	450	AUPRC	0.09285418689250946	AB
KNN	400	200	400	AUPRC	0.12526214122772217	AB
KNN	400	250	350	AUPRC	0.12058378756046295	AB
KNN	400	300	300	AUPRC	0.11639855802059174	AB
KNN	400	350	250	AUPRC	0.11074373871088028	AB
KNN	400	400	200	AUPRC	0.09710672497749329	AB
KNN	400	450	150	AUPRC	0.11610116809606552	AB
KNN	400	500	100	AUPRC	0.09545662999153137	AB
KNN	450	0	550	AUPRC	0.09262359887361526	AB
KNN	450	50	500	AUPRC	0.08726895600557327	AB
KNN	450	100	450	AUPRC	0.12075605988502502	AB
KNN	450	150	400	AUPRC	0.12570323050022125	AB
KNN	450	200	350	AUPRC	0.12715603411197662	AB
KNN	450	250	300	AUPRC	0.10227946192026138	AB
KNN	450	300	250	AUPRC	0.11137859523296356	AB
KNN	450	350	200	AUPRC	0.10321184992790222	AB
KNN	450	400	150	AUPRC	0.11618144065141678	AB
KNN	450	450	100	AUPRC	0.10988704860210419	AB
KNN	450	500	50	AUPRC	0.1004534512758255	AB
KNN	500	0	500	AUPRC	0.07865700125694275	AB
KNN	500	50	450	AUPRC	0.10970252752304077	AB
KNN	500	100	400	AUPRC	0.12071657180786133	AB
KNN	500	150	350	AUPRC	0.11194123327732086	AB
KNN	500	200	300	AUPRC	0.10723758488893509	AB
KNN	500	250	250	AUPRC	0.11252705752849579	AB
KNN	500	300	200	AUPRC	0.11073887348175049	AB
KNN	500	350	150	AUPRC	0.12352116405963898	AB
KNN	500	400	100	AUPRC	0.10773596912622452	AB
KNN	500	450	50	AUPRC	0.10513408482074738	AB
KNN	500	500	0	AUPRC	0.0893758088350296	AB
KNN	0	0	1000	AUPRC	0.03588743507862091	AB
KNN	0	50	950	AUPRC	0.08868247270584106	AB
KNN	0	100	900	AUPRC	0.10004203021526337	AB
KNN	0	150	850	AUPRC	0.09798029065132141	AB
KNN	0	200	800	AUPRC	0.0852183923125267	AB
KNN	0	250	750	AUPRC	0.08729226142168045	AB
KNN	0	300	700	AUPRC	0.11262408643960953	AB
KNN	0	350	650	AUPRC	0.0987042561173439	AB
KNN	0	400	600	AUPRC	0.10508829355239868	AB
KNN	0	450	550	AUPRC	0.11088525503873825	AB
KNN	0	500	500	AUPRC	0.09112900495529175	AB
KNN	50	0	950	AUPRC	0.048067376017570496	AB
KNN	50	50	900	AUPRC	0.11255114525556564	AB
KNN	50	100	850	AUPRC	0.10435356199741364	AB
KNN	50	150	800	AUPRC	0.10352487862110138	AB
KNN	50	200	750	AUPRC	0.11824748665094376	AB
KNN	50	250	700	AUPRC	0.10042184591293335	AB
KNN	50	300	650	AUPRC	0.10766087472438812	AB
KNN	50	350	600	AUPRC	0.0864899605512619	AB
KNN	50	400	550	AUPRC	0.08445414155721664	AB
KNN	50	450	500	AUPRC	0.09963835775852203	AB
KNN	50	500	450	AUPRC	0.09256310015916824	AB
KNN	100	0	900	AUPRC	0.06420962512493134	AB
KNN	100	50	850	AUPRC	0.0842117965221405	AB
KNN	100	100	800	AUPRC	0.09895160049200058	AB
KNN	100	150	750	AUPRC	0.0968724712729454	AB
KNN	100	200	700	AUPRC	0.08929605782032013	AB
KNN	100	250	650	AUPRC	0.09294319152832031	AB
KNN	100	300	600	AUPRC	0.09544825553894043	AB
KNN	100	350	550	AUPRC	0.09226658940315247	AB
KNN	100	400	500	AUPRC	0.0988740622997284	AB
KNN	100	450	450	AUPRC	0.09156718850135803	AB
KNN	100	500	400	AUPRC	0.10599377751350403	AB
KNN	150	0	850	AUPRC	0.07655739784240723	AB
KNN	150	50	800	AUPRC	0.10056200623512268	AB
KNN	150	100	750	AUPRC	0.10926096886396408	AB
KNN	150	150	700	AUPRC	0.10926392674446106	AB
KNN	150	200	650	AUPRC	0.10306970775127411	AB
KNN	150	250	600	AUPRC	0.11116743087768555	AB
KNN	150	300	550	AUPRC	0.09719109535217285	AB
KNN	150	350	500	AUPRC	0.11123931407928467	AB
KNN	150	400	450	AUPRC	0.10880602151155472	AB
KNN	150	450	400	AUPRC	0.09702212363481522	AB
KNN	150	500	350	AUPRC	0.11406619101762772	AB
KNN	200	0	800	AUPRC	0.04737544059753418	AB
KNN	200	50	750	AUPRC	0.10295052826404572	AB
KNN	200	100	700	AUPRC	0.08196713775396347	AB
KNN	200	150	650	AUPRC	0.0998396947979927	AB
KNN	200	200	600	AUPRC	0.10185735672712326	AB
KNN	200	250	550	AUPRC	0.08786363899707794	AB
KNN	200	300	500	AUPRC	0.10295027494430542	AB
KNN	200	350	450	AUPRC	0.10737792402505875	AB
KNN	200	400	400	AUPRC	0.09324552118778229	AB
KNN	200	450	350	AUPRC	0.1256840080022812	AB
KNN	200	500	300	AUPRC	0.11439927667379379	AB
KNN	250	0	750	AUPRC	0.06742751598358154	AB
KNN	250	50	700	AUPRC	0.09460726380348206	AB
KNN	250	100	650	AUPRC	0.09101662039756775	AB
KNN	250	150	600	AUPRC	0.08048693835735321	AB
KNN	250	200	550	AUPRC	0.10307765752077103	AB
KNN	250	250	500	AUPRC	0.11139561235904694	AB
KNN	250	300	450	AUPRC	0.094610795378685	AB
KNN	250	350	400	AUPRC	0.0978706106543541	AB
KNN	250	400	350	AUPRC	0.11210327595472336	AB
KNN	250	450	300	AUPRC	0.10767965763807297	AB
KNN	250	500	250	AUPRC	0.10041196644306183	AB
KNN	300	0	700	AUPRC	0.09085112810134888	AB
KNN	300	50	650	AUPRC	0.085421621799469	AB
KNN	300	100	600	AUPRC	0.10127560794353485	AB
KNN	300	150	550	AUPRC	0.10576701909303665	AB
KNN	300	200	500	AUPRC	0.13355697691440582	AB
KNN	300	250	450	AUPRC	0.10366524755954742	AB
KNN	300	300	400	AUPRC	0.09386739134788513	AB
KNN	300	350	350	AUPRC	0.11885661631822586	AB
KNN	300	400	300	AUPRC	0.11818559467792511	AB
KNN	300	450	250	AUPRC	0.09452485293149948	AB
KNN	300	500	200	AUPRC	0.09732666611671448	AB
KNN	350	0	650	AUPRC	0.07050533592700958	AB
KNN	350	50	600	AUPRC	0.08851365000009537	AB
KNN	350	100	550	AUPRC	0.09937417507171631	AB
KNN	350	150	500	AUPRC	0.10391534864902496	AB
KNN	350	200	450	AUPRC	0.10445287078619003	AB
KNN	350	250	400	AUPRC	0.1046847403049469	AB
KNN	350	300	350	AUPRC	0.1122378334403038	AB
KNN	350	350	300	AUPRC	0.10752344131469727	AB
KNN	350	400	250	AUPRC	0.1076856255531311	AB
KNN	350	450	200	AUPRC	0.10053587704896927	AB
KNN	350	500	150	AUPRC	0.11260990798473358	AB
KNN	400	0	600	AUPRC	0.08052687346935272	AB
KNN	400	50	550	AUPRC	0.09890693426132202	AB
KNN	400	100	500	AUPRC	0.1065741777420044	AB
KNN	400	150	450	AUPRC	0.10262378305196762	AB
KNN	400	200	400	AUPRC	0.09883198887109756	AB
KNN	400	250	350	AUPRC	0.10508096218109131	AB
KNN	400	300	300	AUPRC	0.10087189823389053	AB
KNN	400	350	250	AUPRC	0.11026667058467865	AB
KNN	400	400	200	AUPRC	0.10456546396017075	AB
KNN	400	450	150	AUPRC	0.10490164160728455	AB
KNN	400	500	100	AUPRC	0.1010342612862587	AB
KNN	450	0	550	AUPRC	0.10736554116010666	AB
KNN	450	50	500	AUPRC	0.11304867267608643	AB
KNN	450	100	450	AUPRC	0.11538141220808029	AB
KNN	450	150	400	AUPRC	0.09693774580955505	AB
KNN	450	200	350	AUPRC	0.13096024096012115	AB
KNN	450	250	300	AUPRC	0.11968788504600525	AB
KNN	450	300	250	AUPRC	0.11380575597286224	AB
KNN	450	350	200	AUPRC	0.09404928237199783	AB
KNN	450	400	150	AUPRC	0.10878081619739532	AB
KNN	450	450	100	AUPRC	0.10996061563491821	AB
KNN	450	500	50	AUPRC	0.10726171731948853	AB
KNN	500	0	500	AUPRC	0.08525903522968292	AB
KNN	500	50	450	AUPRC	0.10704355686903	AB
KNN	500	100	400	AUPRC	0.10663772374391556	AB
KNN	500	150	350	AUPRC	0.10785543918609619	AB
KNN	500	200	300	AUPRC	0.1242082491517067	AB
KNN	500	250	250	AUPRC	0.10644090175628662	AB
KNN	500	300	200	AUPRC	0.094786636531353	AB
KNN	500	350	150	AUPRC	0.11156845092773438	AB
KNN	500	400	100	AUPRC	0.10660295188426971	AB
KNN	500	450	50	AUPRC	0.10668337345123291	AB
KNN	500	500	0	AUPRC	0.09358696639537811	AB
KNN	0	0	1000	AUPRC	0.0591621920466423	AB
KNN	0	50	950	AUPRC	0.07379921525716782	AB
KNN	0	100	900	AUPRC	0.08758005499839783	AB
KNN	0	150	850	AUPRC	0.10570472478866577	AB
KNN	0	200	800	AUPRC	0.09229718148708344	AB
KNN	0	250	750	AUPRC	0.1119425892829895	AB
KNN	0	300	700	AUPRC	0.09589602053165436	AB
KNN	0	350	650	AUPRC	0.0807235911488533	AB
KNN	0	400	600	AUPRC	0.08978515863418579	AB
KNN	0	450	550	AUPRC	0.11793749779462814	AB
KNN	0	500	500	AUPRC	0.09591023623943329	AB
KNN	50	0	950	AUPRC	0.05540307238698006	AB
KNN	50	50	900	AUPRC	0.0788329616189003	AB
KNN	50	100	850	AUPRC	0.11138243228197098	AB
KNN	50	150	800	AUPRC	0.09853161126375198	AB
KNN	50	200	750	AUPRC	0.09690087288618088	AB
KNN	50	250	700	AUPRC	0.09426285326480865	AB
KNN	50	300	650	AUPRC	0.110313780605793	AB
KNN	50	350	600	AUPRC	0.09440207481384277	AB
KNN	50	400	550	AUPRC	0.12045715004205704	AB
KNN	50	450	500	AUPRC	0.1150849387049675	AB
KNN	50	500	450	AUPRC	0.12194448709487915	AB
KNN	100	0	900	AUPRC	0.04562677443027496	AB
KNN	100	50	850	AUPRC	0.1054547056555748	AB
KNN	100	100	800	AUPRC	0.06252890825271606	AB
KNN	100	150	750	AUPRC	0.12231139838695526	AB
KNN	100	200	700	AUPRC	0.09616106748580933	AB
KNN	100	250	650	AUPRC	0.11055539548397064	AB
KNN	100	300	600	AUPRC	0.09849657118320465	AB
KNN	100	350	550	AUPRC	0.11523085087537766	AB
KNN	100	400	500	AUPRC	0.1173865869641304	AB
KNN	100	450	450	AUPRC	0.11036878824234009	AB
KNN	100	500	400	AUPRC	0.11805799603462219	AB
KNN	150	0	850	AUPRC	0.07798802107572556	AB
KNN	150	50	800	AUPRC	0.08025519549846649	AB
KNN	150	100	750	AUPRC	0.1194138377904892	AB
KNN	150	150	700	AUPRC	0.09510064870119095	AB
KNN	150	200	650	AUPRC	0.11459493637084961	AB
KNN	150	250	600	AUPRC	0.09186553210020065	AB
KNN	150	300	550	AUPRC	0.10643789172172546	AB
KNN	150	350	500	AUPRC	0.10025598108768463	AB
KNN	150	400	450	AUPRC	0.11038284748792648	AB
KNN	150	450	400	AUPRC	0.11132905632257462	AB
KNN	150	500	350	AUPRC	0.1052858978509903	AB
KNN	200	0	800	AUPRC	0.07790236920118332	AB
KNN	200	50	750	AUPRC	0.10302609205245972	AB
KNN	200	100	700	AUPRC	0.1003839522600174	AB
KNN	200	150	650	AUPRC	0.12231139838695526	AB
KNN	200	200	600	AUPRC	0.09456157684326172	AB
KNN	200	250	550	AUPRC	0.1186126321554184	AB
KNN	200	300	500	AUPRC	0.11279726773500443	AB
KNN	200	350	450	AUPRC	0.12069545686244965	AB
KNN	200	400	400	AUPRC	0.11244605481624603	AB
KNN	200	450	350	AUPRC	0.11050408333539963	AB
KNN	200	500	300	AUPRC	0.11110526323318481	AB
KNN	250	0	750	AUPRC	0.1111365333199501	AB
KNN	250	50	700	AUPRC	0.09717152267694473	AB
KNN	250	100	650	AUPRC	0.11407266557216644	AB
KNN	250	150	600	AUPRC	0.10209500044584274	AB
KNN	250	200	550	AUPRC	0.10724592953920364	AB
KNN	250	250	500	AUPRC	0.11401890963315964	AB
KNN	250	300	450	AUPRC	0.12126634269952774	AB
KNN	250	350	400	AUPRC	0.1112644150853157	AB
KNN	250	400	350	AUPRC	0.10975231230258942	AB
KNN	250	450	300	AUPRC	0.1016353890299797	AB
KNN	250	500	250	AUPRC	0.11100518703460693	AB
KNN	300	0	700	AUPRC	0.07201366871595383	AB
KNN	300	50	650	AUPRC	0.10655105113983154	AB
KNN	300	100	600	AUPRC	0.09326577186584473	AB
KNN	300	150	550	AUPRC	0.11154468357563019	AB
KNN	300	200	500	AUPRC	0.11848689615726471	AB
KNN	300	250	450	AUPRC	0.1103319376707077	AB
KNN	300	300	400	AUPRC	0.11799436807632446	AB
KNN	300	350	350	AUPRC	0.10367609560489655	AB
KNN	300	400	300	AUPRC	0.12449560314416885	AB
KNN	300	450	250	AUPRC	0.10481207817792892	AB
KNN	300	500	200	AUPRC	0.09445172548294067	AB
KNN	350	0	650	AUPRC	0.07413004338741302	AB
KNN	350	50	600	AUPRC	0.09011191129684448	AB
KNN	350	100	550	AUPRC	0.10228274017572403	AB
KNN	350	150	500	AUPRC	0.10757272690534592	AB
KNN	350	200	450	AUPRC	0.1132584661245346	AB
KNN	350	250	400	AUPRC	0.10765284299850464	AB
KNN	350	300	350	AUPRC	0.11151096969842911	AB
KNN	350	350	300	AUPRC	0.11541356146335602	AB
KNN	350	400	250	AUPRC	0.10040918737649918	AB
KNN	350	450	200	AUPRC	0.10516655445098877	AB
KNN	350	500	150	AUPRC	0.11689874529838562	AB
KNN	400	0	600	AUPRC	0.07787750661373138	AB
KNN	400	50	550	AUPRC	0.11338599026203156	AB
KNN	400	100	500	AUPRC	0.11462072283029556	AB
KNN	400	150	450	AUPRC	0.13430581986904144	AB
KNN	400	200	400	AUPRC	0.11097894608974457	AB
KNN	400	250	350	AUPRC	0.12257255613803864	AB
KNN	400	300	300	AUPRC	0.11717703193426132	AB
KNN	400	350	250	AUPRC	0.11576467752456665	AB
KNN	400	400	200	AUPRC	0.10585989058017731	AB
KNN	400	450	150	AUPRC	0.10778632760047913	AB
KNN	400	500	100	AUPRC	0.10368521511554718	AB
KNN	450	0	550	AUPRC	0.07055635005235672	AB
KNN	450	50	500	AUPRC	0.11321473121643066	AB
KNN	450	100	450	AUPRC	0.12267611920833588	AB
KNN	450	150	400	AUPRC	0.12703484296798706	AB
KNN	450	200	350	AUPRC	0.11190444231033325	AB
KNN	450	250	300	AUPRC	0.10271898657083511	AB
KNN	450	300	250	AUPRC	0.12262014299631119	AB
KNN	450	350	200	AUPRC	0.0905190035700798	AB
KNN	450	400	150	AUPRC	0.11018683761358261	AB
KNN	450	450	100	AUPRC	0.09337761253118515	AB
KNN	450	500	50	AUPRC	0.10794952511787415	AB
KNN	500	0	500	AUPRC	0.07385360449552536	AB
KNN	500	50	450	AUPRC	0.11348730325698853	AB
KNN	500	100	400	AUPRC	0.11602649092674255	AB
KNN	500	150	350	AUPRC	0.13909000158309937	AB
KNN	500	200	300	AUPRC	0.11958840489387512	AB
KNN	500	250	250	AUPRC	0.10648863017559052	AB
KNN	500	300	200	AUPRC	0.09904161840677261	AB
KNN	500	350	150	AUPRC	0.09684442728757858	AB
KNN	500	400	100	AUPRC	0.09335855394601822	AB
KNN	500	450	50	AUPRC	0.09375755488872528	AB
KNN	500	500	0	AUPRC	0.08404771238565445	AB
KNN	0	0	1000	AUPRC	0.05228235572576523	AB
KNN	0	50	950	AUPRC	0.08118189126253128	AB
KNN	0	100	900	AUPRC	0.07593441009521484	AB
KNN	0	150	850	AUPRC	0.08248728513717651	AB
KNN	0	200	800	AUPRC	0.08489090949296951	AB
KNN	0	250	750	AUPRC	0.10204774141311646	AB
KNN	0	300	700	AUPRC	0.08443991094827652	AB
KNN	0	350	650	AUPRC	0.08277499675750732	AB
KNN	0	400	600	AUPRC	0.09720275551080704	AB
KNN	0	450	550	AUPRC	0.09808296710252762	AB
KNN	0	500	500	AUPRC	0.10398676246404648	AB
KNN	50	0	950	AUPRC	0.05213930457830429	AB
KNN	50	50	900	AUPRC	0.06030244380235672	AB
KNN	50	100	850	AUPRC	0.07553939521312714	AB
KNN	50	150	800	AUPRC	0.09539113193750381	AB
KNN	50	200	750	AUPRC	0.11495523154735565	AB
KNN	50	250	700	AUPRC	0.08105117827653885	AB
KNN	50	300	650	AUPRC	0.07233419269323349	AB
KNN	50	350	600	AUPRC	0.11272531747817993	AB
KNN	50	400	550	AUPRC	0.10354093462228775	AB
KNN	50	450	500	AUPRC	0.11266469210386276	AB
KNN	50	500	450	AUPRC	0.09516875445842743	AB
KNN	100	0	900	AUPRC	0.06942152976989746	AB
KNN	100	50	850	AUPRC	0.08001701533794403	AB
KNN	100	100	800	AUPRC	0.10170213133096695	AB
KNN	100	150	750	AUPRC	0.09506914764642715	AB
KNN	100	200	700	AUPRC	0.091554194688797	AB
KNN	100	250	650	AUPRC	0.09322728216648102	AB
KNN	100	300	600	AUPRC	0.10967668890953064	AB
KNN	100	350	550	AUPRC	0.10203615576028824	AB
KNN	100	400	500	AUPRC	0.10722026228904724	AB
KNN	100	450	450	AUPRC	0.09258368611335754	AB
KNN	100	500	400	AUPRC	0.0926496759057045	AB
KNN	150	0	850	AUPRC	0.05850401148200035	AB
KNN	150	50	800	AUPRC	0.08889439702033997	AB
KNN	150	100	750	AUPRC	0.08962273597717285	AB
KNN	150	150	700	AUPRC	0.09692554920911789	AB
KNN	150	200	650	AUPRC	0.08531905710697174	AB
KNN	150	250	600	AUPRC	0.1100756898522377	AB
KNN	150	300	550	AUPRC	0.10307765752077103	AB
KNN	150	350	500	AUPRC	0.1035095602273941	AB
KNN	150	400	450	AUPRC	0.0842013880610466	AB
KNN	150	450	400	AUPRC	0.08253215253353119	AB
KNN	150	500	350	AUPRC	0.11222068220376968	AB
KNN	200	0	800	AUPRC	0.051966793835163116	AB
KNN	200	50	750	AUPRC	0.08675514906644821	AB
KNN	200	100	700	AUPRC	0.10105082392692566	AB
KNN	200	150	650	AUPRC	0.10140419006347656	AB
KNN	200	200	600	AUPRC	0.11674369126558304	AB
KNN	200	250	550	AUPRC	0.11760927736759186	AB
KNN	200	300	500	AUPRC	0.10589087754487991	AB
KNN	200	350	450	AUPRC	0.09578918665647507	AB
KNN	200	400	400	AUPRC	0.0906648337841034	AB
KNN	200	450	350	AUPRC	0.10328235477209091	AB
KNN	200	500	300	AUPRC	0.11303986608982086	AB
KNN	250	0	750	AUPRC	0.06121836602687836	AB
KNN	250	50	700	AUPRC	0.09905250370502472	AB
KNN	250	100	650	AUPRC	0.09264418482780457	AB
KNN	250	150	600	AUPRC	0.10626406967639923	AB
KNN	250	200	550	AUPRC	0.10513924807310104	AB
KNN	250	250	500	AUPRC	0.1081024706363678	AB
KNN	250	300	450	AUPRC	0.09040981531143188	AB
KNN	250	350	400	AUPRC	0.09327729791402817	AB
KNN	250	400	350	AUPRC	0.11944557726383209	AB
KNN	250	450	300	AUPRC	0.1025499626994133	AB
KNN	250	500	250	AUPRC	0.10118149220943451	AB
KNN	300	0	700	AUPRC	0.07920544594526291	AB
KNN	300	50	650	AUPRC	0.07728070765733719	AB
KNN	300	100	600	AUPRC	0.09784581512212753	AB
KNN	300	150	550	AUPRC	0.10638634115457535	AB
KNN	300	200	500	AUPRC	0.10115843266248703	AB
KNN	300	250	450	AUPRC	0.09891926497220993	AB
KNN	300	300	400	AUPRC	0.10582180321216583	AB
KNN	300	350	350	AUPRC	0.11846722662448883	AB
KNN	300	400	300	AUPRC	0.10023213922977448	AB
KNN	300	450	250	AUPRC	0.10580463707447052	AB
KNN	300	500	200	AUPRC	0.11040008068084717	AB
KNN	350	0	650	AUPRC	0.06441827863454819	AB
KNN	350	50	600	AUPRC	0.09730695188045502	AB
KNN	350	100	550	AUPRC	0.10974434018135071	AB
KNN	350	150	500	AUPRC	0.0952238216996193	AB
KNN	350	200	450	AUPRC	0.1090104952454567	AB
KNN	350	250	400	AUPRC	0.09939629584550858	AB
KNN	350	300	350	AUPRC	0.11968834698200226	AB
KNN	350	350	300	AUPRC	0.1018553227186203	AB
KNN	350	400	250	AUPRC	0.09530562907457352	AB
KNN	350	450	200	AUPRC	0.1143677607178688	AB
KNN	350	500	150	AUPRC	0.08405683934688568	AB
KNN	400	0	600	AUPRC	0.08071873337030411	AB
KNN	400	50	550	AUPRC	0.1102181151509285	AB
KNN	400	100	500	AUPRC	0.11318732053041458	AB
KNN	400	150	450	AUPRC	0.11538831144571304	AB
KNN	400	200	400	AUPRC	0.09708402305841446	AB
KNN	400	250	350	AUPRC	0.12730008363723755	AB
KNN	400	300	300	AUPRC	0.10377197712659836	AB
KNN	400	350	250	AUPRC	0.116365447640419	AB
KNN	400	400	200	AUPRC	0.12092554569244385	AB
KNN	400	450	150	AUPRC	0.09499970823526382	AB
KNN	400	500	100	AUPRC	0.09987204521894455	AB
KNN	450	0	550	AUPRC	0.08248181641101837	AB
KNN	450	50	500	AUPRC	0.09898078441619873	AB
KNN	450	100	450	AUPRC	0.10760632902383804	AB
KNN	450	150	400	AUPRC	0.10592539608478546	AB
KNN	450	200	350	AUPRC	0.11841101199388504	AB
KNN	450	250	300	AUPRC	0.11592137813568115	AB
KNN	450	300	250	AUPRC	0.1082371175289154	AB
KNN	450	350	200	AUPRC	0.11757942289113998	AB
KNN	450	400	150	AUPRC	0.09768679738044739	AB
KNN	450	450	100	AUPRC	0.09192284941673279	AB
KNN	450	500	50	AUPRC	0.09237688034772873	AB
KNN	500	0	500	AUPRC	0.06407272815704346	AB
KNN	500	50	450	AUPRC	0.09548157453536987	AB
KNN	500	100	400	AUPRC	0.10889846831560135	AB
KNN	500	150	350	AUPRC	0.11953558027744293	AB
KNN	500	200	300	AUPRC	0.11750983446836472	AB
KNN	500	250	250	AUPRC	0.10677158087491989	AB
KNN	500	300	200	AUPRC	0.11924340575933456	AB
KNN	500	350	150	AUPRC	0.08848167955875397	AB
KNN	500	400	100	AUPRC	0.09212559461593628	AB
KNN	500	450	50	AUPRC	0.09350810945034027	AB
KNN	500	500	0	AUPRC	0.08742602914571762	AB
KNN	0	0	1000	AUROC	0.5124701857566833	AB
KNN	0	50	950	AUROC	0.5775507688522339	AB
KNN	0	100	900	AUROC	0.576323926448822	AB
KNN	0	150	850	AUROC	0.5754148364067078	AB
KNN	0	200	800	AUROC	0.6268497109413147	AB
KNN	0	250	750	AUROC	0.6116195321083069	AB
KNN	0	300	700	AUROC	0.629184365272522	AB
KNN	0	350	650	AUROC	0.6236971020698547	AB
KNN	0	400	600	AUROC	0.6288946270942688	AB
KNN	0	450	550	AUROC	0.6381070017814636	AB
KNN	0	500	500	AUROC	0.6419934630393982	AB
KNN	50	0	950	AUROC	0.541904628276825	AB
KNN	50	50	900	AUROC	0.5666744112968445	AB
KNN	50	100	850	AUROC	0.5871232151985168	AB
KNN	50	150	800	AUROC	0.6068403720855713	AB
KNN	50	200	750	AUROC	0.6114209294319153	AB
KNN	50	250	700	AUROC	0.6510375738143921	AB
KNN	50	300	650	AUROC	0.6461836695671082	AB
KNN	50	350	600	AUROC	0.6566838622093201	AB
KNN	50	400	550	AUROC	0.6526782512664795	AB
KNN	50	450	500	AUROC	0.6573708653450012	AB
KNN	50	500	450	AUROC	0.6686749458312988	AB
KNN	100	0	900	AUROC	0.5210983753204346	AB
KNN	100	50	850	AUROC	0.5599252581596375	AB
KNN	100	100	800	AUROC	0.6082449555397034	AB
KNN	100	150	750	AUROC	0.6140453219413757	AB
KNN	100	200	700	AUROC	0.6326735019683838	AB
KNN	100	250	650	AUROC	0.6368193626403809	AB
KNN	100	300	600	AUROC	0.6458331346511841	AB
KNN	100	350	550	AUROC	0.6612549424171448	AB
KNN	100	400	500	AUROC	0.6418205499649048	AB
KNN	100	450	450	AUROC	0.6455433368682861	AB
KNN	100	500	400	AUROC	0.6640196442604065	AB
KNN	150	0	850	AUROC	0.5286538600921631	AB
KNN	150	50	800	AUROC	0.5782612562179565	AB
KNN	150	100	750	AUROC	0.5985884666442871	AB
KNN	150	150	700	AUROC	0.6435148119926453	AB
KNN	150	200	650	AUROC	0.6356414556503296	AB
KNN	150	250	600	AUROC	0.6517083048820496	AB
KNN	150	300	550	AUROC	0.637882649898529	AB
KNN	150	350	500	AUROC	0.6494438052177429	AB
KNN	150	400	450	AUROC	0.6534938216209412	AB
KNN	150	450	400	AUROC	0.6708202958106995	AB
KNN	150	500	350	AUROC	0.690600574016571	AB
KNN	200	0	800	AUROC	0.5467071533203125	AB
KNN	200	50	750	AUROC	0.5867702960968018	AB
KNN	200	100	700	AUROC	0.6244566440582275	AB
KNN	200	150	650	AUROC	0.6228978633880615	AB
KNN	200	200	600	AUROC	0.6488244533538818	AB
KNN	200	250	550	AUROC	0.6374619603157043	AB
KNN	200	300	500	AUROC	0.6332343816757202	AB
KNN	200	350	450	AUROC	0.645758330821991	AB
KNN	200	400	400	AUROC	0.6761136054992676	AB
KNN	200	450	350	AUROC	0.6804019212722778	AB
KNN	200	500	300	AUROC	0.6804907917976379	AB
KNN	250	0	750	AUROC	0.5446412563323975	AB
KNN	250	50	700	AUROC	0.596667468547821	AB
KNN	250	100	650	AUROC	0.6050993800163269	AB
KNN	250	150	600	AUROC	0.6305468082427979	AB
KNN	250	200	550	AUROC	0.6372983455657959	AB
KNN	250	250	500	AUROC	0.6342112421989441	AB
KNN	250	300	450	AUROC	0.6335265040397644	AB
KNN	250	350	400	AUROC	0.6724655628204346	AB
KNN	250	400	350	AUROC	0.6723065972328186	AB
KNN	250	450	300	AUROC	0.6679831743240356	AB
KNN	250	500	250	AUROC	0.6807992458343506	AB
KNN	300	0	700	AUROC	0.5478920340538025	AB
KNN	300	50	650	AUROC	0.5889226794242859	AB
KNN	300	100	600	AUROC	0.6210609674453735	AB
KNN	300	150	550	AUROC	0.621224582195282	AB
KNN	300	200	500	AUROC	0.6270413398742676	AB
KNN	300	250	450	AUROC	0.6544356346130371	AB
KNN	300	300	400	AUROC	0.6741224527359009	AB
KNN	300	350	350	AUROC	0.675477921962738	AB
KNN	300	400	300	AUROC	0.666237473487854	AB
KNN	300	450	250	AUROC	0.6720588803291321	AB
KNN	300	500	200	AUROC	0.6892475485801697	AB
KNN	350	0	650	AUROC	0.5607478022575378	AB
KNN	350	50	600	AUROC	0.6134867668151855	AB
KNN	350	100	550	AUROC	0.6239097714424133	AB
KNN	350	150	500	AUROC	0.6229493021965027	AB
KNN	350	200	450	AUROC	0.6490582227706909	AB
KNN	350	250	400	AUROC	0.6585720777511597	AB
KNN	350	300	350	AUROC	0.6596704721450806	AB
KNN	350	350	300	AUROC	0.6808997392654419	AB
KNN	350	400	250	AUROC	0.6737204790115356	AB
KNN	350	450	200	AUROC	0.6886305809020996	AB
KNN	350	500	150	AUROC	0.7139027714729309	AB
KNN	400	0	600	AUROC	0.5433115363121033	AB
KNN	400	50	550	AUROC	0.5753540396690369	AB
KNN	400	100	500	AUROC	0.6126478314399719	AB
KNN	400	150	450	AUROC	0.6261135935783386	AB
KNN	400	200	400	AUROC	0.629813015460968	AB
KNN	400	250	350	AUROC	0.6501426100730896	AB
KNN	400	300	300	AUROC	0.6551928520202637	AB
KNN	400	350	250	AUROC	0.6686515212059021	AB
KNN	400	400	200	AUROC	0.6710492968559265	AB
KNN	400	450	150	AUROC	0.6831293106079102	AB
KNN	400	500	100	AUROC	0.7172657251358032	AB
KNN	450	0	550	AUROC	0.5515027046203613	AB
KNN	450	50	500	AUROC	0.6075602173805237	AB
KNN	450	100	450	AUROC	0.6008366942405701	AB
KNN	450	150	400	AUROC	0.6544262766838074	AB
KNN	450	200	350	AUROC	0.640285074710846	AB
KNN	450	250	300	AUROC	0.657733142375946	AB
KNN	450	300	250	AUROC	0.6737111210823059	AB
KNN	450	350	200	AUROC	0.6587287187576294	AB
KNN	450	400	150	AUROC	0.6757934093475342	AB
KNN	450	450	100	AUROC	0.7160223722457886	AB
KNN	450	500	50	AUROC	0.7289834022521973	AB
KNN	500	0	500	AUROC	0.5665459036827087	AB
KNN	500	50	450	AUROC	0.6223813891410828	AB
KNN	500	100	400	AUROC	0.6605585813522339	AB
KNN	500	150	350	AUROC	0.6634961366653442	AB
KNN	500	200	300	AUROC	0.6658892035484314	AB
KNN	500	250	250	AUROC	0.6872446537017822	AB
KNN	500	300	200	AUROC	0.6887730360031128	AB
KNN	500	350	150	AUROC	0.6877144575119019	AB
KNN	500	400	100	AUROC	0.728836178779602	AB
KNN	500	450	50	AUROC	0.7351904511451721	AB
KNN	500	500	0	AUROC	0.7494204044342041	AB
KNN	0	0	1000	AUROC	0.5296236872673035	AB
KNN	0	50	950	AUROC	0.5645313858985901	AB
KNN	0	100	900	AUROC	0.6001846194267273	AB
KNN	0	150	850	AUROC	0.5948072075843811	AB
KNN	0	200	800	AUROC	0.5986772775650024	AB
KNN	0	250	750	AUROC	0.6132484674453735	AB
KNN	0	300	700	AUROC	0.6230871677398682	AB
KNN	0	350	650	AUROC	0.6098271012306213	AB
KNN	0	400	600	AUROC	0.661152184009552	AB
KNN	0	450	550	AUROC	0.650579571723938	AB
KNN	0	500	500	AUROC	0.6552699208259583	AB
KNN	50	0	950	AUROC	0.533414363861084	AB
KNN	50	50	900	AUROC	0.557403564453125	AB
KNN	50	100	850	AUROC	0.5858448147773743	AB
KNN	50	150	800	AUROC	0.6343631744384766	AB
KNN	50	200	750	AUROC	0.6394157409667969	AB
KNN	50	250	700	AUROC	0.6267048120498657	AB
KNN	50	300	650	AUROC	0.608275294303894	AB
KNN	50	350	600	AUROC	0.6408413052558899	AB
KNN	50	400	550	AUROC	0.6466066837310791	AB
KNN	50	450	500	AUROC	0.6529703736305237	AB
KNN	50	500	450	AUROC	0.6490886211395264	AB
KNN	100	0	900	AUROC	0.5246062278747559	AB
KNN	100	50	850	AUROC	0.5646342635154724	AB
KNN	100	100	800	AUROC	0.6148259043693542	AB
KNN	100	150	750	AUROC	0.6097990274429321	AB
KNN	100	200	700	AUROC	0.609749972820282	AB
KNN	100	250	650	AUROC	0.6167749762535095	AB
KNN	100	300	600	AUROC	0.6491679549217224	AB
KNN	100	350	550	AUROC	0.6417340636253357	AB
KNN	100	400	500	AUROC	0.6484599113464355	AB
KNN	100	450	450	AUROC	0.6344987154006958	AB
KNN	100	500	400	AUROC	0.6792030930519104	AB
KNN	150	0	850	AUROC	0.5333886742591858	AB
KNN	150	50	800	AUROC	0.5888455510139465	AB
KNN	150	100	750	AUROC	0.6137181520462036	AB
KNN	150	150	700	AUROC	0.6170133352279663	AB
KNN	150	200	650	AUROC	0.6283337473869324	AB
KNN	150	250	600	AUROC	0.6530100107192993	AB
KNN	150	300	550	AUROC	0.6418368220329285	AB
KNN	150	350	500	AUROC	0.6362794637680054	AB
KNN	150	400	450	AUROC	0.6488128304481506	AB
KNN	150	450	400	AUROC	0.6878032088279724	AB
KNN	150	500	350	AUROC	0.6863729953765869	AB
KNN	200	0	800	AUROC	0.5358588695526123	AB
KNN	200	50	750	AUROC	0.5896518230438232	AB
KNN	200	100	700	AUROC	0.606342613697052	AB
KNN	200	150	650	AUROC	0.6011801958084106	AB
KNN	200	200	600	AUROC	0.6435662508010864	AB
KNN	200	250	550	AUROC	0.638172447681427	AB
KNN	200	300	500	AUROC	0.6262958645820618	AB
KNN	200	350	450	AUROC	0.6481934785842896	AB
KNN	200	400	400	AUROC	0.6726641654968262	AB
KNN	200	450	350	AUROC	0.6633956432342529	AB
KNN	200	500	300	AUROC	0.6468520760536194	AB
KNN	250	0	750	AUROC	0.5602944493293762	AB
KNN	250	50	700	AUROC	0.6049264073371887	AB
KNN	250	100	650	AUROC	0.6077658534049988	AB
KNN	250	150	600	AUROC	0.6207338571548462	AB
KNN	250	200	550	AUROC	0.6315260529518127	AB
KNN	250	250	500	AUROC	0.6363051533699036	AB
KNN	250	300	450	AUROC	0.6466580629348755	AB
KNN	250	350	400	AUROC	0.6763262152671814	AB
KNN	250	400	350	AUROC	0.6745898723602295	AB
KNN	250	450	300	AUROC	0.6627600193023682	AB
KNN	250	500	250	AUROC	0.6843093633651733	AB
KNN	300	0	700	AUROC	0.5378312468528748	AB
KNN	300	50	650	AUROC	0.5761089324951172	AB
KNN	300	100	600	AUROC	0.6214115619659424	AB
KNN	300	150	550	AUROC	0.6340733766555786	AB
KNN	300	200	500	AUROC	0.6281911134719849	AB
KNN	300	250	450	AUROC	0.6211427450180054	AB
KNN	300	300	400	AUROC	0.6632718443870544	AB
KNN	300	350	350	AUROC	0.6712152361869812	AB
KNN	300	400	300	AUROC	0.6753750443458557	AB
KNN	300	450	250	AUROC	0.6947301030158997	AB
KNN	300	500	200	AUROC	0.6888642907142639	AB
KNN	350	0	650	AUROC	0.5334914922714233	AB
KNN	350	50	600	AUROC	0.6044379472732544	AB
KNN	350	100	550	AUROC	0.6132998466491699	AB
KNN	350	150	500	AUROC	0.627109169960022	AB
KNN	350	200	450	AUROC	0.6275391578674316	AB
KNN	350	250	400	AUROC	0.6568217277526855	AB
KNN	350	300	350	AUROC	0.6782472133636475	AB
KNN	350	350	300	AUROC	0.6608553528785706	AB
KNN	350	400	250	AUROC	0.6830310821533203	AB
KNN	350	450	200	AUROC	0.686821699142456	AB
KNN	350	500	150	AUROC	0.7371395230293274	AB
KNN	400	0	600	AUROC	0.5709020495414734	AB
KNN	400	50	550	AUROC	0.6021056771278381	AB
KNN	400	100	500	AUROC	0.6098177433013916	AB
KNN	400	150	450	AUROC	0.6197335720062256	AB
KNN	400	200	400	AUROC	0.6742135882377625	AB
KNN	400	250	350	AUROC	0.6972634196281433	AB
KNN	400	300	300	AUROC	0.6903762221336365	AB
KNN	400	350	250	AUROC	0.6953704357147217	AB
KNN	400	400	200	AUROC	0.6747955083847046	AB
KNN	400	450	150	AUROC	0.7384669184684753	AB
KNN	400	500	100	AUROC	0.720874011516571	AB
KNN	450	0	550	AUROC	0.5570250153541565	AB
KNN	450	50	500	AUROC	0.5980672836303711	AB
KNN	450	100	450	AUROC	0.640916109085083	AB
KNN	450	150	400	AUROC	0.6727553606033325	AB
KNN	450	200	350	AUROC	0.690502405166626	AB
KNN	450	250	300	AUROC	0.6516756415367126	AB
KNN	450	300	250	AUROC	0.6876326203346252	AB
KNN	450	350	200	AUROC	0.6852418780326843	AB
KNN	450	400	150	AUROC	0.7343748211860657	AB
KNN	450	450	100	AUROC	0.7385814189910889	AB
KNN	450	500	50	AUROC	0.7396423816680908	AB
KNN	500	0	500	AUROC	0.5612456202507019	AB
KNN	500	50	450	AUROC	0.6213951706886292	AB
KNN	500	100	400	AUROC	0.6440640091896057	AB
KNN	500	150	350	AUROC	0.6634166836738586	AB
KNN	500	200	300	AUROC	0.6489296555519104	AB
KNN	500	250	250	AUROC	0.6915611624717712	AB
KNN	500	300	200	AUROC	0.6939378380775452	AB
KNN	500	350	150	AUROC	0.7298597693443298	AB
KNN	500	400	100	AUROC	0.738256573677063	AB
KNN	500	450	50	AUROC	0.7409090995788574	AB
KNN	500	500	0	AUROC	0.7521967887878418	AB
KNN	0	0	1000	AUROC	0.5112783312797546	AB
KNN	0	50	950	AUROC	0.5759289264678955	AB
KNN	0	100	900	AUROC	0.5988034605979919	AB
KNN	0	150	850	AUROC	0.6128277778625488	AB
KNN	0	200	800	AUROC	0.5938817858695984	AB
KNN	0	250	750	AUROC	0.6141505241394043	AB
KNN	0	300	700	AUROC	0.6398363709449768	AB
KNN	0	350	650	AUROC	0.6382262110710144	AB
KNN	0	400	600	AUROC	0.6454989910125732	AB
KNN	0	450	550	AUROC	0.6772961020469666	AB
KNN	0	500	500	AUROC	0.6350712776184082	AB
KNN	50	0	950	AUROC	0.5269478559494019	AB
KNN	50	50	900	AUROC	0.5832694172859192	AB
KNN	50	100	850	AUROC	0.6008272767066956	AB
KNN	50	150	800	AUROC	0.6095677018165588	AB
KNN	50	200	750	AUROC	0.632699191570282	AB
KNN	50	250	700	AUROC	0.6201869249343872	AB
KNN	50	300	650	AUROC	0.6452068090438843	AB
KNN	50	350	600	AUROC	0.6324304938316345	AB
KNN	50	400	550	AUROC	0.6332974433898926	AB
KNN	50	450	500	AUROC	0.6584015488624573	AB
KNN	50	500	450	AUROC	0.6592357754707336	AB
KNN	100	0	900	AUROC	0.5337743163108826	AB
KNN	100	50	850	AUROC	0.5674035549163818	AB
KNN	100	100	800	AUROC	0.597088098526001	AB
KNN	100	150	750	AUROC	0.596076250076294	AB
KNN	100	200	700	AUROC	0.6175554990768433	AB
KNN	100	250	650	AUROC	0.6212689876556396	AB
KNN	100	300	600	AUROC	0.6285510659217834	AB
KNN	100	350	550	AUROC	0.6462911367416382	AB
KNN	100	400	500	AUROC	0.6442393064498901	AB
KNN	100	450	450	AUROC	0.6553844809532166	AB
KNN	100	500	400	AUROC	0.6774947643280029	AB
KNN	150	0	850	AUROC	0.5545127391815186	AB
KNN	150	50	800	AUROC	0.5709020495414734	AB
KNN	150	100	750	AUROC	0.6117714643478394	AB
KNN	150	150	700	AUROC	0.6213437914848328	AB
KNN	150	200	650	AUROC	0.6260107755661011	AB
KNN	150	250	600	AUROC	0.6511591076850891	AB
KNN	150	300	550	AUROC	0.6475508213043213	AB
KNN	150	350	500	AUROC	0.657249391078949	AB
KNN	150	400	450	AUROC	0.676781952381134	AB
KNN	150	450	400	AUROC	0.6613017320632935	AB
KNN	150	500	350	AUROC	0.6919724941253662	AB
KNN	200	0	800	AUROC	0.5244519114494324	AB
KNN	200	50	750	AUROC	0.5876700282096863	AB
KNN	200	100	700	AUROC	0.5910773873329163	AB
KNN	200	150	650	AUROC	0.6224257946014404	AB
KNN	200	200	600	AUROC	0.629682183265686	AB
KNN	200	250	550	AUROC	0.6298738121986389	AB
KNN	200	300	500	AUROC	0.641313374042511	AB
KNN	200	350	450	AUROC	0.6691049337387085	AB
KNN	200	400	400	AUROC	0.6580345630645752	AB
KNN	200	450	350	AUROC	0.6991750001907349	AB
KNN	200	500	300	AUROC	0.6942369937896729	AB
KNN	250	0	750	AUROC	0.5414933562278748	AB
KNN	250	50	700	AUROC	0.5950385928153992	AB
KNN	250	100	650	AUROC	0.6056064963340759	AB
KNN	250	150	600	AUROC	0.602271556854248	AB
KNN	250	200	550	AUROC	0.6420938968658447	AB
KNN	250	250	500	AUROC	0.6427529454231262	AB
KNN	250	300	450	AUROC	0.644720733165741	AB
KNN	250	350	400	AUROC	0.6499181985855103	AB
KNN	250	400	350	AUROC	0.6716686487197876	AB
KNN	250	450	300	AUROC	0.6830100417137146	AB
KNN	250	500	250	AUROC	0.689189076423645	AB
KNN	300	0	700	AUROC	0.5628488063812256	AB
KNN	300	50	650	AUROC	0.5915657877922058	AB
KNN	300	100	600	AUROC	0.6077237725257874	AB
KNN	300	150	550	AUROC	0.6364664435386658	AB
KNN	300	200	500	AUROC	0.6630100607872009	AB
KNN	300	250	450	AUROC	0.6512293219566345	AB
KNN	300	300	400	AUROC	0.6379270553588867	AB
KNN	300	350	350	AUROC	0.6738116145133972	AB
KNN	300	400	300	AUROC	0.6959429979324341	AB
KNN	300	450	250	AUROC	0.6738957762718201	AB
KNN	300	500	200	AUROC	0.6907688975334167	AB
KNN	350	0	650	AUROC	0.5474970936775208	AB
KNN	350	50	600	AUROC	0.5895840525627136	AB
KNN	350	100	550	AUROC	0.6200327277183533	AB
KNN	350	150	500	AUROC	0.6315517425537109	AB
KNN	350	200	450	AUROC	0.6491446495056152	AB
KNN	350	250	400	AUROC	0.6476863026618958	AB
KNN	350	300	350	AUROC	0.6702103018760681	AB
KNN	350	350	300	AUROC	0.6779060363769531	AB
KNN	350	400	250	AUROC	0.6866043210029602	AB
KNN	350	450	200	AUROC	0.6864523887634277	AB
KNN	350	500	150	AUROC	0.7080228924751282	AB
KNN	400	0	600	AUROC	0.5622060894966125	AB
KNN	400	50	550	AUROC	0.6230521202087402	AB
KNN	400	100	500	AUROC	0.6233769655227661	AB
KNN	400	150	450	AUROC	0.6532367467880249	AB
KNN	400	200	400	AUROC	0.6382519006729126	AB
KNN	400	250	350	AUROC	0.6552606225013733	AB
KNN	400	300	300	AUROC	0.6702991724014282	AB
KNN	400	350	250	AUROC	0.6880532503128052	AB
KNN	400	400	200	AUROC	0.6948236227035522	AB
KNN	400	450	150	AUROC	0.7053493857383728	AB
KNN	400	500	100	AUROC	0.7251343727111816	AB
KNN	450	0	550	AUROC	0.6091727018356323	AB
KNN	450	50	500	AUROC	0.633643388748169	AB
KNN	450	100	450	AUROC	0.6541692018508911	AB
KNN	450	150	400	AUROC	0.6295886635780334	AB
KNN	450	200	350	AUROC	0.6789904236793518	AB
KNN	450	250	300	AUROC	0.6777401566505432	AB
KNN	450	300	250	AUROC	0.6933535933494568	AB
KNN	450	350	200	AUROC	0.6778593063354492	AB
KNN	450	400	150	AUROC	0.7102290391921997	AB
KNN	450	450	100	AUROC	0.7372773885726929	AB
KNN	450	500	50	AUROC	0.7478569746017456	AB
KNN	500	0	500	AUROC	0.5650104880332947	AB
KNN	500	50	450	AUROC	0.6179130673408508	AB
KNN	500	100	400	AUROC	0.6404463648796082	AB
KNN	500	150	350	AUROC	0.6444776654243469	AB
KNN	500	200	300	AUROC	0.682388424873352	AB
KNN	500	250	250	AUROC	0.6681444048881531	AB
KNN	500	300	200	AUROC	0.6732951402664185	AB
KNN	500	350	150	AUROC	0.7139939665794373	AB
KNN	500	400	100	AUROC	0.7297639846801758	AB
KNN	500	450	50	AUROC	0.7331268787384033	AB
KNN	500	500	0	AUROC	0.7516171932220459	AB
KNN	0	0	1000	AUROC	0.5301635265350342	AB
KNN	0	50	950	AUROC	0.5600280165672302	AB
KNN	0	100	900	AUROC	0.5814956426620483	AB
KNN	0	150	850	AUROC	0.6057934165000916	AB
KNN	0	200	800	AUROC	0.6073474884033203	AB
KNN	0	250	750	AUROC	0.6474619507789612	AB
KNN	0	300	700	AUROC	0.6233185529708862	AB
KNN	0	350	650	AUROC	0.6090395450592041	AB
KNN	0	400	600	AUROC	0.6303365230560303	AB
KNN	0	450	550	AUROC	0.6691026091575623	AB
KNN	0	500	500	AUROC	0.6501589417457581	AB
KNN	50	0	950	AUROC	0.5299578905105591	AB
KNN	50	50	900	AUROC	0.5620775818824768	AB
KNN	50	100	850	AUROC	0.6055012941360474	AB
KNN	50	150	800	AUROC	0.6144660115242004	AB
KNN	50	200	750	AUROC	0.6142346262931824	AB
KNN	50	250	700	AUROC	0.6245454549789429	AB
KNN	50	300	650	AUROC	0.6433535814285278	AB
KNN	50	350	600	AUROC	0.6291002631187439	AB
KNN	50	400	550	AUROC	0.667275071144104	AB
KNN	50	450	500	AUROC	0.6715564131736755	AB
KNN	50	500	450	AUROC	0.6856998801231384	AB
KNN	100	0	900	AUROC	0.5242977142333984	AB
KNN	100	50	850	AUROC	0.5952348709106445	AB
KNN	100	100	800	AUROC	0.5610329508781433	AB
KNN	100	150	750	AUROC	0.630743145942688	AB
KNN	100	200	700	AUROC	0.6187636852264404	AB
KNN	100	250	650	AUROC	0.6340897083282471	AB
KNN	100	300	600	AUROC	0.6252909302711487	AB
KNN	100	350	550	AUROC	0.6526080369949341	AB
KNN	100	400	500	AUROC	0.6712642908096313	AB
KNN	100	450	450	AUROC	0.6683149933815002	AB
KNN	100	500	400	AUROC	0.6729025840759277	AB
KNN	150	0	850	AUROC	0.5495980381965637	AB
KNN	150	50	800	AUROC	0.570320188999176	AB
KNN	150	100	750	AUROC	0.6118649244308472	AB
KNN	150	150	700	AUROC	0.6155129671096802	AB
KNN	150	200	650	AUROC	0.626721203327179	AB
KNN	150	250	600	AUROC	0.6195536255836487	AB
KNN	150	300	550	AUROC	0.6472656726837158	AB
KNN	150	350	500	AUROC	0.6489996910095215	AB
KNN	150	400	450	AUROC	0.6668310761451721	AB
KNN	150	450	400	AUROC	0.6640430092811584	AB
KNN	150	500	350	AUROC	0.6715073585510254	AB
KNN	200	0	800	AUROC	0.5411241054534912	AB
KNN	200	50	750	AUROC	0.5982800126075745	AB
KNN	200	100	700	AUROC	0.6076209545135498	AB
KNN	200	150	650	AUROC	0.630743145942688	AB
KNN	200	200	600	AUROC	0.6207969188690186	AB
KNN	200	250	550	AUROC	0.6515867710113525	AB
KNN	200	300	500	AUROC	0.653732180595398	AB
KNN	200	350	450	AUROC	0.6711264252662659	AB
KNN	200	400	400	AUROC	0.6627646684646606	AB
KNN	200	450	350	AUROC	0.6757349967956543	AB
KNN	200	500	300	AUROC	0.692608118057251	AB
KNN	250	0	750	AUROC	0.5662444233894348	AB
KNN	250	50	700	AUROC	0.5969082117080688	AB
KNN	250	100	650	AUROC	0.6154592037200928	AB
KNN	250	150	600	AUROC	0.6172960996627808	AB
KNN	250	200	550	AUROC	0.6305047869682312	AB
KNN	250	250	500	AUROC	0.6446996331214905	AB
KNN	250	300	450	AUROC	0.6620425581932068	AB
KNN	250	350	400	AUROC	0.661778450012207	AB
KNN	250	400	350	AUROC	0.672612726688385	AB
KNN	250	450	300	AUROC	0.6826174259185791	AB
KNN	250	500	250	AUROC	0.7018555998802185	AB
KNN	300	0	700	AUROC	0.5509020686149597	AB
KNN	300	50	650	AUROC	0.586263120174408	AB
KNN	300	100	600	AUROC	0.5892919301986694	AB
KNN	300	150	550	AUROC	0.6318765878677368	AB
KNN	300	200	500	AUROC	0.6358985304832458	AB
KNN	300	250	450	AUROC	0.6479597687721252	AB
KNN	300	300	400	AUROC	0.6668380498886108	AB
KNN	300	350	350	AUROC	0.6681795120239258	AB
KNN	300	400	300	AUROC	0.7033442854881287	AB
KNN	300	450	250	AUROC	0.6843234300613403	AB
KNN	300	500	200	AUROC	0.6834867596626282	AB
KNN	350	0	650	AUROC	0.5418275594711304	AB
KNN	350	50	600	AUROC	0.5897639989852905	AB
KNN	350	100	550	AUROC	0.6086328625679016	AB
KNN	350	150	500	AUROC	0.6235054731369019	AB
KNN	350	200	450	AUROC	0.6430357694625854	AB
KNN	350	250	400	AUROC	0.649006724357605	AB
KNN	350	300	350	AUROC	0.6610749959945679	AB
KNN	350	350	300	AUROC	0.684260368347168	AB
KNN	350	400	250	AUROC	0.6772820949554443	AB
KNN	350	450	200	AUROC	0.6985207200050354	AB
KNN	350	500	150	AUROC	0.7206917405128479	AB
KNN	400	0	600	AUROC	0.5562537908554077	AB
KNN	400	50	550	AUROC	0.597464382648468	AB
KNN	400	100	500	AUROC	0.6171231269836426	AB
KNN	400	150	450	AUROC	0.661526083946228	AB
KNN	400	200	400	AUROC	0.6518882513046265	AB
KNN	400	250	350	AUROC	0.6745056509971619	AB
KNN	400	300	300	AUROC	0.6868847608566284	AB
KNN	400	350	250	AUROC	0.6945968866348267	AB
KNN	400	400	200	AUROC	0.6938537359237671	AB
KNN	400	450	150	AUROC	0.7167492508888245	AB
KNN	400	500	100	AUROC	0.7310352325439453	AB
KNN	450	0	550	AUROC	0.5556882619857788	AB
KNN	450	50	500	AUROC	0.6225870847702026	AB
KNN	450	100	450	AUROC	0.6355807185173035	AB
KNN	450	150	400	AUROC	0.6535241603851318	AB
KNN	450	200	350	AUROC	0.6588875651359558	AB
KNN	450	250	300	AUROC	0.6599018573760986	AB
KNN	450	300	250	AUROC	0.6947838664054871	AB
KNN	450	350	200	AUROC	0.6675835847854614	AB
KNN	450	400	150	AUROC	0.7169712781906128	AB
KNN	450	450	100	AUROC	0.7075344920158386	AB
KNN	450	500	50	AUROC	0.7572680711746216	AB
KNN	500	0	500	AUROC	0.5493667125701904	AB
KNN	500	50	450	AUROC	0.6089320182800293	AB
KNN	500	100	400	AUROC	0.6308553218841553	AB
KNN	500	150	350	AUROC	0.6762958765029907	AB
KNN	500	200	300	AUROC	0.6822178363800049	AB
KNN	500	250	250	AUROC	0.6732741594314575	AB
KNN	500	300	200	AUROC	0.6824467778205872	AB
KNN	500	350	150	AUROC	0.685793399810791	AB
KNN	500	400	100	AUROC	0.6997102499008179	AB
KNN	500	450	50	AUROC	0.7292918562889099	AB
KNN	500	500	0	AUROC	0.7382425665855408	AB
KNN	0	0	1000	AUROC	0.5196914672851562	AB
KNN	0	50	950	AUROC	0.5638957619667053	AB
KNN	0	100	900	AUROC	0.5738373398780823	AB
KNN	0	150	850	AUROC	0.5911545157432556	AB
KNN	0	200	800	AUROC	0.6000233888626099	AB
KNN	0	250	750	AUROC	0.6196377873420715	AB
KNN	0	300	700	AUROC	0.6120752692222595	AB
KNN	0	350	650	AUROC	0.6102313995361328	AB
KNN	0	400	600	AUROC	0.6379177570343018	AB
KNN	0	450	550	AUROC	0.6499696373939514	AB
KNN	0	500	500	AUROC	0.6646108627319336	AB
KNN	50	0	950	AUROC	0.5239284634590149	AB
KNN	50	50	900	AUROC	0.5418111681938171	AB
KNN	50	100	850	AUROC	0.5714185237884521	AB
KNN	50	150	800	AUROC	0.5999018549919128	AB
KNN	50	200	750	AUROC	0.6354615688323975	AB
KNN	50	250	700	AUROC	0.5986001491546631	AB
KNN	50	300	650	AUROC	0.5974783897399902	AB
KNN	50	350	600	AUROC	0.6590418815612793	AB
KNN	50	400	550	AUROC	0.6482098698616028	AB
KNN	50	450	500	AUROC	0.6665645837783813	AB
KNN	50	500	450	AUROC	0.6521406769752502	AB
KNN	100	0	900	AUROC	0.5407642126083374	AB
KNN	100	50	850	AUROC	0.5751063227653503	AB
KNN	100	100	800	AUROC	0.6053821444511414	AB
KNN	100	150	750	AUROC	0.6006567478179932	AB
KNN	100	200	700	AUROC	0.6141668558120728	AB
KNN	100	250	650	AUROC	0.6182752847671509	AB
KNN	100	300	600	AUROC	0.6432507634162903	AB
KNN	100	350	550	AUROC	0.644152820110321	AB
KNN	100	400	500	AUROC	0.6504393219947815	AB
KNN	100	450	450	AUROC	0.6420190930366516	AB
KNN	100	500	400	AUROC	0.6535826325416565	AB
KNN	150	0	850	AUROC	0.5309698581695557	AB
KNN	150	50	800	AUROC	0.5767609477043152	AB
KNN	150	100	750	AUROC	0.5912994146347046	AB
KNN	150	150	700	AUROC	0.6150152087211609	AB
KNN	150	200	650	AUROC	0.5970039963722229	AB
KNN	150	250	600	AUROC	0.6402313113212585	AB
KNN	150	300	550	AUROC	0.6420938968658447	AB
KNN	150	350	500	AUROC	0.6526875495910645	AB
KNN	150	400	450	AUROC	0.6194437742233276	AB
KNN	150	450	400	AUROC	0.6411474347114563	AB
KNN	150	500	350	AUROC	0.6907548308372498	AB
KNN	200	0	800	AUROC	0.5255923867225647	AB
KNN	200	50	750	AUROC	0.5798059701919556	AB
KNN	200	100	700	AUROC	0.6076980829238892	AB
KNN	200	150	650	AUROC	0.6069431900978088	AB
KNN	200	200	600	AUROC	0.639621376991272	AB
KNN	200	250	550	AUROC	0.6475554704666138	AB
KNN	200	300	500	AUROC	0.6501822471618652	AB
KNN	200	350	450	AUROC	0.6442743539810181	AB
KNN	200	400	400	AUROC	0.649422824382782	AB
KNN	200	450	350	AUROC	0.671696662902832	AB
KNN	200	500	300	AUROC	0.6880696415901184	AB
KNN	250	0	750	AUROC	0.5386118292808533	AB
KNN	250	50	700	AUROC	0.5914443135261536	AB
KNN	250	100	650	AUROC	0.5940266251564026	AB
KNN	250	150	600	AUROC	0.6154428720474243	AB
KNN	250	200	550	AUROC	0.6363636255264282	AB
KNN	250	250	500	AUROC	0.6452839374542236	AB
KNN	250	300	450	AUROC	0.6312199234962463	AB
KNN	250	350	400	AUROC	0.6508973836898804	AB
KNN	250	400	350	AUROC	0.6888828873634338	AB
KNN	250	450	300	AUROC	0.6693292856216431	AB
KNN	250	500	250	AUROC	0.6852769255638123	AB
KNN	300	0	700	AUROC	0.54881751537323	AB
KNN	300	50	650	AUROC	0.566006064414978	AB
KNN	300	100	600	AUROC	0.6049450635910034	AB
KNN	300	150	550	AUROC	0.6311568021774292	AB
KNN	300	200	500	AUROC	0.6249473690986633	AB
KNN	300	250	450	AUROC	0.629948616027832	AB
KNN	300	300	400	AUROC	0.6621056199073792	AB
KNN	300	350	350	AUROC	0.678992748260498	AB
KNN	300	400	300	AUROC	0.6665248870849609	AB
KNN	300	450	250	AUROC	0.6853353381156921	AB
KNN	300	500	200	AUROC	0.7051928639411926	AB
KNN	350	0	650	AUROC	0.5396494269371033	AB
KNN	350	50	600	AUROC	0.5920962691307068	AB
KNN	350	100	550	AUROC	0.6094040870666504	AB
KNN	350	150	500	AUROC	0.6170740723609924	AB
KNN	350	200	450	AUROC	0.6362000703811646	AB
KNN	350	250	400	AUROC	0.6450969576835632	AB
KNN	350	300	350	AUROC	0.6904183030128479	AB
KNN	350	350	300	AUROC	0.6633419394493103	AB
KNN	350	400	250	AUROC	0.6657630205154419	AB
KNN	350	450	200	AUROC	0.7021546959877014	AB
KNN	350	500	150	AUROC	0.6844450235366821	AB
KNN	400	0	600	AUROC	0.5564337372779846	AB
KNN	400	50	550	AUROC	0.6182729601860046	AB
KNN	400	100	500	AUROC	0.6313017010688782	AB
KNN	400	150	450	AUROC	0.6394414305686951	AB
KNN	400	200	400	AUROC	0.6475250720977783	AB
KNN	400	250	350	AUROC	0.6867539286613464	AB
KNN	400	300	300	AUROC	0.6652886271476746	AB
KNN	400	350	250	AUROC	0.6954802870750427	AB
KNN	400	400	200	AUROC	0.707574188709259	AB
KNN	400	450	150	AUROC	0.6965178847312927	AB
KNN	400	500	100	AUROC	0.7173451781272888	AB
KNN	450	0	550	AUROC	0.5565366148948669	AB
KNN	450	50	500	AUROC	0.5978944301605225	AB
KNN	450	100	450	AUROC	0.6305561661720276	AB
KNN	450	150	400	AUROC	0.636492133140564	AB
KNN	450	200	350	AUROC	0.6774830222129822	AB
KNN	450	250	300	AUROC	0.6739752292633057	AB
KNN	450	300	250	AUROC	0.6853259801864624	AB
KNN	450	350	200	AUROC	0.6987053155899048	AB
KNN	450	400	150	AUROC	0.7057303190231323	AB
KNN	450	450	100	AUROC	0.6976864337921143	AB
KNN	450	500	50	AUROC	0.7357279658317566	AB
KNN	500	0	500	AUROC	0.5470086932182312	AB
KNN	500	50	450	AUROC	0.5935289263725281	AB
KNN	500	100	400	AUROC	0.6299555897712708	AB
KNN	500	150	350	AUROC	0.6678757071495056	AB
KNN	500	200	300	AUROC	0.6598901748657227	AB
KNN	500	250	250	AUROC	0.6652792692184448	AB
KNN	500	300	200	AUROC	0.695470929145813	AB
KNN	500	350	150	AUROC	0.6887660622596741	AB
KNN	500	400	100	AUROC	0.6918696165084839	AB
KNN	500	450	50	AUROC	0.7285112738609314	AB
KNN	500	500	0	AUROC	0.7441762089729309	AB
KNN	0	0	1000	F1	0.04878048598766327	AB
KNN	0	50	950	F1	0.22332505881786346	AB
KNN	0	100	900	F1	0.22535210847854614	AB
KNN	0	150	850	F1	0.2230769246816635	AB
KNN	0	200	800	F1	0.30593132972717285	AB
KNN	0	250	750	F1	0.261904776096344	AB
KNN	0	300	700	F1	0.2889733910560608	AB
KNN	0	350	650	F1	0.26428571343421936	AB
KNN	0	400	600	F1	0.27112674713134766	AB
KNN	0	450	550	F1	0.27347612380981445	AB
KNN	0	500	500	F1	0.2685402035713196	AB
KNN	50	0	950	F1	0.14944356679916382	AB
KNN	50	50	900	F1	0.21111111342906952	AB
KNN	50	100	850	F1	0.2344827651977539	AB
KNN	50	150	800	F1	0.2746400833129883	AB
KNN	50	200	750	F1	0.27571579813957214	AB
KNN	50	250	700	F1	0.3186318576335907	AB
KNN	50	300	650	F1	0.3076923191547394	AB
KNN	50	350	600	F1	0.2980079650878906	AB
KNN	50	400	550	F1	0.2961757481098175	AB
KNN	50	450	500	F1	0.2905457317829132	AB
KNN	50	500	450	F1	0.30284857749938965	AB
KNN	100	0	900	F1	0.07973422110080719	AB
KNN	100	50	850	F1	0.1895604431629181	AB
KNN	100	100	800	F1	0.30295565724372864	AB
KNN	100	150	750	F1	0.2800000011920929	AB
KNN	100	200	700	F1	0.31142568588256836	AB
KNN	100	250	650	F1	0.2822510898113251	AB
KNN	100	300	600	F1	0.2962328791618347	AB
KNN	100	350	550	F1	0.30500397086143494	AB
KNN	100	400	500	F1	0.27983540296554565	AB
KNN	100	450	450	F1	0.27955272793769836	AB
KNN	100	500	400	F1	0.2830725610256195	AB
KNN	150	0	850	F1	0.10684473812580109	AB
KNN	150	50	800	F1	0.23989218473434448	AB
KNN	150	100	750	F1	0.2742718458175659	AB
KNN	150	150	700	F1	0.321153849363327	AB
KNN	150	200	650	F1	0.310107946395874	AB
KNN	150	250	600	F1	0.30150753259658813	AB
KNN	150	300	550	F1	0.28521740436553955	AB
KNN	150	350	500	F1	0.3017902672290802	AB
KNN	150	400	450	F1	0.28976377844810486	AB
KNN	150	450	400	F1	0.2951289415359497	AB
KNN	150	500	350	F1	0.29516538977622986	AB
KNN	200	0	800	F1	0.1666666716337204	AB
KNN	200	50	750	F1	0.24660912156105042	AB
KNN	200	100	700	F1	0.3047619163990021	AB
KNN	200	150	650	F1	0.27831095457077026	AB
KNN	200	200	600	F1	0.31985294818878174	AB
KNN	200	250	550	F1	0.28849557042121887	AB
KNN	200	300	500	F1	0.2767623960971832	AB
KNN	200	350	450	F1	0.2750000059604645	AB
KNN	200	400	400	F1	0.2889939248561859	AB
KNN	200	450	350	F1	0.2927807569503784	AB
KNN	200	500	300	F1	0.27228328585624695	AB
KNN	250	0	750	F1	0.15269461274147034	AB
KNN	250	50	700	F1	0.2687651216983795	AB
KNN	250	100	650	F1	0.2717149257659912	AB
KNN	250	150	600	F1	0.304304301738739	AB
KNN	250	200	550	F1	0.294545441865921	AB
KNN	250	250	500	F1	0.28622862696647644	AB
KNN	250	300	450	F1	0.27257239818573	AB
KNN	250	350	400	F1	0.30930930376052856	AB
KNN	250	400	350	F1	0.27763158082962036	AB
KNN	250	450	300	F1	0.2789115607738495	AB
KNN	250	500	250	F1	0.2742927372455597	AB
KNN	300	0	700	F1	0.16011644899845123	AB
KNN	300	50	650	F1	0.2549999952316284	AB
KNN	300	100	600	F1	0.2913223206996918	AB
KNN	300	150	550	F1	0.2845691442489624	AB
KNN	300	200	500	F1	0.274795264005661	AB
KNN	300	250	450	F1	0.30576440691947937	AB
KNN	300	300	400	F1	0.29723992943763733	AB
KNN	300	350	350	F1	0.2958827614784241	AB
KNN	300	400	300	F1	0.252580463886261	AB
KNN	300	450	250	F1	0.27075350284576416	AB
KNN	300	500	200	F1	0.2805538773536682	AB
KNN	350	0	650	F1	0.1982758641242981	AB
KNN	350	50	600	F1	0.2914349138736725	AB
KNN	350	100	550	F1	0.28103944659233093	AB
KNN	350	150	500	F1	0.2788461446762085	AB
KNN	350	200	450	F1	0.29797980189323425	AB
KNN	350	250	400	F1	0.28786736726760864	AB
KNN	350	300	350	F1	0.2844510078430176	AB
KNN	350	350	300	F1	0.29081296920776367	AB
KNN	350	400	250	F1	0.28805461525917053	AB
KNN	350	450	200	F1	0.2765578627586365	AB
KNN	350	500	150	F1	0.26752859354019165	AB
KNN	400	0	600	F1	0.15146832168102264	AB
KNN	400	50	550	F1	0.2305629998445511	AB
KNN	400	100	500	F1	0.27272728085517883	AB
KNN	400	150	450	F1	0.28849902749061584	AB
KNN	400	200	400	F1	0.2659846544265747	AB
KNN	400	250	350	F1	0.268328458070755	AB
KNN	400	300	300	F1	0.2848438620567322	AB
KNN	400	350	250	F1	0.28393352031707764	AB
KNN	400	400	200	F1	0.25506556034088135	AB
KNN	400	450	150	F1	0.245392307639122	AB
KNN	400	500	100	F1	0.2657614052295685	AB
KNN	450	0	550	F1	0.17052023112773895	AB
KNN	450	50	500	F1	0.2834285795688629	AB
KNN	450	100	450	F1	0.26530611515045166	AB
KNN	450	150	400	F1	0.3135228157043457	AB
KNN	450	200	350	F1	0.27953410148620605	AB
KNN	450	250	300	F1	0.2750716209411621	AB
KNN	450	300	250	F1	0.29391181468963623	AB
KNN	450	350	200	F1	0.2713286578655243	AB
KNN	450	400	150	F1	0.2528603971004486	AB
KNN	450	450	100	F1	0.2632594108581543	AB
KNN	450	500	50	F1	0.23261205852031708	AB
KNN	500	0	500	F1	0.20965516567230225	AB
KNN	500	50	450	F1	0.2980062961578369	AB
KNN	500	100	400	F1	0.32115548849105835	AB
KNN	500	150	350	F1	0.28489208221435547	AB
KNN	500	200	300	F1	0.2859174907207489	AB
KNN	500	250	250	F1	0.31077349185943604	AB
KNN	500	300	200	F1	0.2985658347606659	AB
KNN	500	350	150	F1	0.26636311411857605	AB
KNN	500	400	100	F1	0.27157002687454224	AB
KNN	500	450	50	F1	0.24478331208229065	AB
KNN	500	500	0	F1	0.20335985720157623	AB
KNN	0	0	1000	F1	0.10725551843643188	AB
KNN	0	50	950	F1	0.19556714594364166	AB
KNN	0	100	900	F1	0.26636049151420593	AB
KNN	0	150	850	F1	0.2552204132080078	AB
KNN	0	200	800	F1	0.24223601818084717	AB
KNN	0	250	750	F1	0.27115190029144287	AB
KNN	0	300	700	F1	0.2726424038410187	AB
KNN	0	350	650	F1	0.2587064802646637	AB
KNN	0	400	600	F1	0.30403801798820496	AB
KNN	0	450	550	F1	0.2717149257659912	AB
KNN	0	500	500	F1	0.28549617528915405	AB
KNN	50	0	950	F1	0.12025316804647446	AB
KNN	50	50	900	F1	0.1841004192829132	AB
KNN	50	100	850	F1	0.23612751066684723	AB
KNN	50	150	800	F1	0.3132530152797699	AB
KNN	50	200	750	F1	0.30929791927337646	AB
KNN	50	250	700	F1	0.295114666223526	AB
KNN	50	300	650	F1	0.25072887539863586	AB
KNN	50	350	600	F1	0.2919580340385437	AB
KNN	50	400	550	F1	0.2822774648666382	AB
KNN	50	450	500	F1	0.2918660342693329	AB
KNN	50	500	450	F1	0.2604982256889343	AB
KNN	100	0	900	F1	0.09165302664041519	AB
KNN	100	50	850	F1	0.19659240543842316	AB
KNN	100	100	800	F1	0.2803347408771515	AB
KNN	100	150	750	F1	0.2831661105155945	AB
KNN	100	200	700	F1	0.2579365074634552	AB
KNN	100	250	650	F1	0.26177024841308594	AB
KNN	100	300	600	F1	0.315031498670578	AB
KNN	100	350	550	F1	0.2859559953212738	AB
KNN	100	400	500	F1	0.27881619334220886	AB
KNN	100	450	450	F1	0.250379353761673	AB
KNN	100	500	400	F1	0.27865737676620483	AB
KNN	150	0	850	F1	0.12006319314241409	AB
KNN	150	50	800	F1	0.25404733419418335	AB
KNN	150	100	750	F1	0.2943820357322693	AB
KNN	150	150	700	F1	0.279591828584671	AB
KNN	150	200	650	F1	0.3053278625011444	AB
KNN	150	250	600	F1	0.32339656352996826	AB
KNN	150	300	550	F1	0.2869269847869873	AB
KNN	150	350	500	F1	0.27721089124679565	AB
KNN	150	400	450	F1	0.2695457935333252	AB
KNN	150	450	400	F1	0.3028685748577118	AB
KNN	150	500	350	F1	0.2866121828556061	AB
KNN	200	0	800	F1	0.1269349902868271	AB
KNN	200	50	750	F1	0.25495049357414246	AB
KNN	200	100	700	F1	0.277652382850647	AB
KNN	200	150	650	F1	0.2607734799385071	AB
KNN	200	200	600	F1	0.32177263498306274	AB
KNN	200	250	550	F1	0.30393996834754944	AB
KNN	200	300	500	F1	0.2677305042743683	AB
KNN	200	350	450	F1	0.28298887610435486	AB
KNN	200	400	400	F1	0.29778096079826355	AB
KNN	200	450	350	F1	0.2674650549888611	AB
KNN	200	500	300	F1	0.2453083097934723	AB
KNN	250	0	750	F1	0.18666666746139526	AB
KNN	250	50	700	F1	0.2884615361690521	AB
KNN	250	100	650	F1	0.28604382276535034	AB
KNN	250	150	600	F1	0.3061673939228058	AB
KNN	250	200	550	F1	0.2897196114063263	AB
KNN	250	250	500	F1	0.27744680643081665	AB
KNN	250	300	450	F1	0.28273093700408936	AB
KNN	250	350	400	F1	0.3028571307659149	AB
KNN	250	400	350	F1	0.2678239345550537	AB
KNN	250	450	300	F1	0.2735395133495331	AB
KNN	250	500	250	F1	0.2637614607810974	AB
KNN	300	0	700	F1	0.13395638763904572	AB
KNN	300	50	650	F1	0.2310757040977478	AB
KNN	300	100	600	F1	0.3050108850002289	AB
KNN	300	150	550	F1	0.2925925850868225	AB
KNN	300	200	500	F1	0.2715173065662384	AB
KNN	300	250	450	F1	0.24852071702480316	AB
KNN	300	300	400	F1	0.2956259548664093	AB
KNN	300	350	350	F1	0.2921665608882904	AB
KNN	300	400	300	F1	0.2950591444969177	AB
KNN	300	450	250	F1	0.2726760506629944	AB
KNN	300	500	200	F1	0.26442578434944153	AB
KNN	350	0	650	F1	0.12082670629024506	AB
KNN	350	50	600	F1	0.282021164894104	AB
KNN	350	100	550	F1	0.27170583605766296	AB
KNN	350	150	500	F1	0.2830188572406769	AB
KNN	350	200	450	F1	0.2724014222621918	AB
KNN	350	250	400	F1	0.2923794686794281	AB
KNN	350	300	350	F1	0.3061516582965851	AB
KNN	350	350	300	F1	0.27605634927749634	AB
KNN	350	400	250	F1	0.26496222615242004	AB
KNN	350	450	200	F1	0.2699243724346161	AB
KNN	350	500	150	F1	0.27206552028656006	AB
KNN	400	0	600	F1	0.22824536263942719	AB
KNN	400	50	550	F1	0.27157652378082275	AB
KNN	400	100	500	F1	0.26625385880470276	AB
KNN	400	150	450	F1	0.26893940567970276	AB
KNN	400	200	400	F1	0.32594937086105347	AB
KNN	400	250	350	F1	0.31090790033340454	AB
KNN	400	300	300	F1	0.30503979325294495	AB
KNN	400	350	250	F1	0.29128581285476685	AB
KNN	400	400	200	F1	0.26915886998176575	AB
KNN	400	450	150	F1	0.2824644446372986	AB
KNN	400	500	100	F1	0.24257846176624298	AB
KNN	450	0	550	F1	0.19423368573188782	AB
KNN	450	50	500	F1	0.2508178949356079	AB
KNN	450	100	450	F1	0.3178294599056244	AB
KNN	450	150	400	F1	0.32692307233810425	AB
KNN	450	200	350	F1	0.3256814777851105	AB
KNN	450	250	300	F1	0.287066251039505	AB
KNN	450	300	250	F1	0.29571983218193054	AB
KNN	450	350	200	F1	0.27889907360076904	AB
KNN	450	400	150	F1	0.2847391664981842	AB
KNN	450	450	100	F1	0.26832517981529236	AB
KNN	450	500	50	F1	0.245171457529068	AB
KNN	500	0	500	F1	0.19635343551635742	AB
KNN	500	50	450	F1	0.29528796672821045	AB
KNN	500	100	400	F1	0.3184834122657776	AB
KNN	500	150	350	F1	0.3037383258342743	AB
KNN	500	200	300	F1	0.2967309355735779	AB
KNN	500	250	250	F1	0.29662635922431946	AB
KNN	500	300	200	F1	0.29187193512916565	AB
KNN	500	350	150	F1	0.3027375340461731	AB
KNN	500	400	100	F1	0.26347824931144714	AB
KNN	500	450	50	F1	0.25590062141418457	AB
KNN	500	500	0	F1	0.21004566550254822	AB
KNN	0	0	1000	F1	0.0445205494761467	AB
KNN	0	50	950	F1	0.22894737124443054	AB
KNN	0	100	900	F1	0.26760563254356384	AB
KNN	0	150	850	F1	0.2747138440608978	AB
KNN	0	200	800	F1	0.24498885869979858	AB
KNN	0	250	750	F1	0.25781989097595215	AB
KNN	0	300	700	F1	0.30540037155151367	AB
KNN	0	350	650	F1	0.2813299298286438	AB
KNN	0	400	600	F1	0.29297205805778503	AB
KNN	0	450	550	F1	0.29825782775878906	AB
KNN	0	500	500	F1	0.26655763387680054	AB
KNN	50	0	950	F1	0.09856915473937988	AB
KNN	50	50	900	F1	0.25788751244544983	AB
KNN	50	100	850	F1	0.2742316722869873	AB
KNN	50	150	800	F1	0.2803531885147095	AB
KNN	50	200	750	F1	0.311740905046463	AB
KNN	50	250	700	F1	0.28143712878227234	AB
KNN	50	300	650	F1	0.2975778579711914	AB
KNN	50	350	600	F1	0.2569832503795624	AB
KNN	50	400	550	F1	0.2523219883441925	AB
KNN	50	450	500	F1	0.28029197454452515	AB
KNN	50	500	450	F1	0.26432907581329346	AB
KNN	100	0	900	F1	0.1229773461818695	AB
KNN	100	50	850	F1	0.21153846383094788	AB
KNN	100	100	800	F1	0.26477542519569397	AB
KNN	100	150	750	F1	0.2614840865135193	AB
KNN	100	200	700	F1	0.26217228174209595	AB
KNN	100	250	650	F1	0.2694106698036194	AB
KNN	100	300	600	F1	0.2749326229095459	AB
KNN	100	350	550	F1	0.26726725697517395	AB
KNN	100	400	500	F1	0.281300812959671	AB
KNN	100	450	450	F1	0.2632667124271393	AB
KNN	100	500	400	F1	0.2879999876022339	AB
KNN	150	0	850	F1	0.1812865436077118	AB
KNN	150	50	800	F1	0.22824536263942719	AB
KNN	150	100	750	F1	0.2889137864112854	AB
KNN	150	150	700	F1	0.29467085003852844	AB
KNN	150	200	650	F1	0.2873786389827728	AB
KNN	150	250	600	F1	0.30364716053009033	AB
KNN	150	300	550	F1	0.27747467160224915	AB
KNN	150	350	500	F1	0.30332523584365845	AB
KNN	150	400	450	F1	0.29415807127952576	AB
KNN	150	450	400	F1	0.2738012373447418	AB
KNN	150	500	350	F1	0.2996784448623657	AB
KNN	200	0	800	F1	0.09076175093650818	AB
KNN	200	50	750	F1	0.25773194432258606	AB
KNN	200	100	700	F1	0.23830735683441162	AB
KNN	200	150	650	F1	0.28125	AB
KNN	200	200	600	F1	0.2862488329410553	AB
KNN	200	250	550	F1	0.26014912128448486	AB
KNN	200	300	500	F1	0.28915661573410034	AB
KNN	200	350	450	F1	0.29352518916130066	AB
KNN	200	400	400	F1	0.26630061864852905	AB
KNN	200	450	350	F1	0.32016074657440186	AB
KNN	200	500	300	F1	0.29949238896369934	AB
KNN	250	0	750	F1	0.1457364410161972	AB
KNN	250	50	700	F1	0.2579132616519928	AB
KNN	250	100	650	F1	0.26077812910079956	AB
KNN	250	150	600	F1	0.2420634925365448	AB
KNN	250	200	550	F1	0.28938356041908264	AB
KNN	250	250	500	F1	0.3037974536418915	AB
KNN	250	300	450	F1	0.2725856602191925	AB
KNN	250	350	400	F1	0.2784615457057953	AB
KNN	250	400	350	F1	0.3022744059562683	AB
KNN	250	450	300	F1	0.2896103858947754	AB
KNN	250	500	250	F1	0.27073732018470764	AB
KNN	300	0	700	F1	0.2066957801580429	AB
KNN	300	50	650	F1	0.24345847964286804	AB
KNN	300	100	600	F1	0.27624309062957764	AB
KNN	300	150	550	F1	0.2937956154346466	AB
KNN	300	200	500	F1	0.3398926556110382	AB
KNN	300	250	450	F1	0.28983187675476074	AB
KNN	300	300	400	F1	0.2719082832336426	AB
KNN	300	350	350	F1	0.3145896792411804	AB
KNN	300	400	300	F1	0.30659767985343933	AB
KNN	300	450	250	F1	0.2634146213531494	AB
KNN	300	500	200	F1	0.2626373767852783	AB
KNN	350	0	650	F1	0.1621621549129486	AB
KNN	350	50	600	F1	0.24557261168956757	AB
KNN	350	100	550	F1	0.2797619104385376	AB
KNN	350	150	500	F1	0.28999063372612	AB
KNN	350	200	450	F1	0.29156428575515747	AB
KNN	350	250	400	F1	0.2921161949634552	AB
KNN	350	300	350	F1	0.30289533734321594	AB
KNN	350	350	300	F1	0.29110512137413025	AB
KNN	350	400	250	F1	0.28824272751808167	AB
KNN	350	450	200	F1	0.2722451388835907	AB
KNN	350	500	150	F1	0.2897566556930542	AB
KNN	400	0	600	F1	0.1994381994009018	AB
KNN	400	50	550	F1	0.2799227833747864	AB
KNN	400	100	500	F1	0.2917933166027069	AB
KNN	400	150	450	F1	0.2874999940395355	AB
KNN	400	200	400	F1	0.2815699577331543	AB
KNN	400	250	350	F1	0.2919937074184418	AB
KNN	400	300	300	F1	0.2793821394443512	AB
KNN	400	350	250	F1	0.293213814496994	AB
KNN	400	400	200	F1	0.2778097987174988	AB
KNN	400	450	150	F1	0.27365046739578247	AB
KNN	400	500	100	F1	0.2543046474456787	AB
KNN	450	0	550	F1	0.2847457528114319	AB
KNN	450	50	500	F1	0.3046875	AB
KNN	450	100	450	F1	0.31084543466567993	AB
KNN	450	150	400	F1	0.2777276933193207	AB
KNN	450	200	350	F1	0.33492064476013184	AB
KNN	450	250	300	F1	0.31524163484573364	AB
KNN	450	300	250	F1	0.29860228300094604	AB
KNN	450	350	200	F1	0.26056337356567383	AB
KNN	450	400	150	F1	0.2801932394504547	AB
KNN	450	450	100	F1	0.26917901635169983	AB
KNN	450	500	50	F1	0.2572815418243408	AB
KNN	500	0	500	F1	0.2078651636838913	AB
KNN	500	50	450	F1	0.2899470925331116	AB
KNN	500	100	400	F1	0.29563668370246887	AB
KNN	500	150	350	F1	0.2979094088077545	AB
KNN	500	200	300	F1	0.3224368393421173	AB
KNN	500	250	250	F1	0.29187634587287903	AB
KNN	500	300	200	F1	0.26429009437561035	AB
KNN	500	350	150	F1	0.2846401631832123	AB
KNN	500	400	100	F1	0.2652689218521118	AB
KNN	500	450	50	F1	0.2636971175670624	AB
KNN	500	500	0	F1	0.22142155468463898	AB
KNN	0	0	1000	F1	0.11092985421419144	AB
KNN	0	50	950	F1	0.19060774147510529	AB
KNN	0	100	900	F1	0.23558896780014038	AB
KNN	0	150	850	F1	0.2801377773284912	AB
KNN	0	200	800	F1	0.26359832286834717	AB
KNN	0	250	750	F1	0.3049956262111664	AB
KNN	0	300	700	F1	0.2749529182910919	AB
KNN	0	350	650	F1	0.24440298974514008	AB
KNN	0	400	600	F1	0.2640874683856964	AB
KNN	0	450	550	F1	0.3138173222541809	AB
KNN	0	500	500	F1	0.2743029296398163	AB
KNN	50	0	950	F1	0.10950080305337906	AB
KNN	50	50	900	F1	0.19804741442203522	AB
KNN	50	100	850	F1	0.28605201840400696	AB
KNN	50	150	800	F1	0.2762886583805084	AB
KNN	50	200	750	F1	0.2737487256526947	AB
KNN	50	250	700	F1	0.2723090946674347	AB
KNN	50	300	650	F1	0.3020554184913635	AB
KNN	50	350	600	F1	0.27304965257644653	AB
KNN	50	400	550	F1	0.3185840845108032	AB
KNN	50	450	500	F1	0.3080390691757202	AB
KNN	50	500	450	F1	0.3173695504665375	AB
KNN	100	0	900	F1	0.08988764137029648	AB
KNN	100	50	850	F1	0.2694684863090515	AB
KNN	100	100	800	F1	0.18136020004749298	AB
KNN	100	150	750	F1	0.3162303566932678	AB
KNN	100	200	700	F1	0.2742409408092499	AB
KNN	100	250	650	F1	0.3010546565055847	AB
KNN	100	300	600	F1	0.27977314591407776	AB
KNN	100	350	550	F1	0.31061258912086487	AB
KNN	100	400	500	F1	0.3124042749404907	AB
KNN	100	450	450	F1	0.2997032701969147	AB
KNN	100	500	400	F1	0.3133079707622528	AB
KNN	150	0	850	F1	0.17047184705734253	AB
KNN	150	50	800	F1	0.21315789222717285	AB
KNN	150	100	750	F1	0.30011722445487976	AB
KNN	150	150	700	F1	0.27145707607269287	AB
KNN	150	200	650	F1	0.30434781312942505	AB
KNN	150	250	600	F1	0.26716840267181396	AB
KNN	150	300	550	F1	0.29535865783691406	AB
KNN	150	350	500	F1	0.2834520936012268	AB
KNN	150	400	450	F1	0.3000750243663788	AB
KNN	150	450	400	F1	0.3024691343307495	AB
KNN	150	500	350	F1	0.2884882092475891	AB
KNN	200	0	800	F1	0.14767254889011383	AB
KNN	200	50	750	F1	0.270334929227829	AB
KNN	200	100	700	F1	0.2750275135040283	AB
KNN	200	150	650	F1	0.3162303566932678	AB
KNN	200	200	600	F1	0.272121787071228	AB
KNN	200	250	550	F1	0.31616342067718506	AB
KNN	200	300	500	F1	0.30639731884002686	AB
KNN	200	350	450	F1	0.31843137741088867	AB
KNN	200	400	400	F1	0.3047918379306793	AB
KNN	200	450	350	F1	0.2979620397090912	AB
KNN	200	500	300	F1	0.2932002544403076	AB
KNN	250	0	750	F1	0.22289156913757324	AB
KNN	250	50	700	F1	0.2626025676727295	AB
KNN	250	100	650	F1	0.29720669984817505	AB
KNN	250	150	600	F1	0.2827657461166382	AB
KNN	250	200	550	F1	0.2950819730758667	AB
KNN	250	250	500	F1	0.30825021862983704	AB
KNN	250	300	450	F1	0.32046979665756226	AB
KNN	250	350	400	F1	0.30274510383605957	AB
KNN	250	400	350	F1	0.2973552644252777	AB
KNN	250	450	300	F1	0.2764127850532532	AB
KNN	250	500	250	F1	0.2890442907810211	AB
KNN	300	0	700	F1	0.17083947360515594	AB
KNN	300	50	650	F1	0.2585752010345459	AB
KNN	300	100	600	F1	0.25060826539993286	AB
KNN	300	150	550	F1	0.3019607961177826	AB
KNN	300	200	500	F1	0.3131813704967499	AB
KNN	300	250	450	F1	0.30224525928497314	AB
KNN	300	300	400	F1	0.3142857253551483	AB
KNN	300	350	350	F1	0.28611502051353455	AB
KNN	300	400	300	F1	0.3163331151008606	AB
KNN	300	450	250	F1	0.2828535735607147	AB
KNN	300	500	200	F1	0.2590090036392212	AB
KNN	350	0	650	F1	0.1487341821193695	AB
KNN	350	50	600	F1	0.24761904776096344	AB
KNN	350	100	550	F1	0.2781457006931305	AB
KNN	350	150	500	F1	0.2932790219783783	AB
KNN	350	200	450	F1	0.30684930086135864	AB
KNN	350	250	400	F1	0.2974790036678314	AB
KNN	350	300	350	F1	0.3033175468444824	AB
KNN	350	350	300	F1	0.3051546514034271	AB
KNN	350	400	250	F1	0.27577483654022217	AB
KNN	350	450	200	F1	0.27749577164649963	AB
KNN	350	500	150	F1	0.2931034564971924	AB
KNN	400	0	600	F1	0.185776486992836	AB
KNN	400	50	550	F1	0.2792452871799469	AB
KNN	400	100	500	F1	0.29900333285331726	AB
KNN	400	150	450	F1	0.34088850021362305	AB
KNN	400	200	400	F1	0.3032855987548828	AB
KNN	400	250	350	F1	0.32117921113967896	AB
KNN	400	300	300	F1	0.30779755115509033	AB
KNN	400	350	250	F1	0.30217668414115906	AB
KNN	400	400	200	F1	0.28117647767066956	AB
KNN	400	450	150	F1	0.2747085690498352	AB
KNN	400	500	100	F1	0.25764191150665283	AB
KNN	450	0	550	F1	0.18002812564373016	AB
KNN	450	50	500	F1	0.3005290925502777	AB
KNN	450	100	450	F1	0.3187817335128784	AB
KNN	450	150	400	F1	0.32934683561325073	AB
KNN	450	200	350	F1	0.30434781312942505	AB
KNN	450	250	300	F1	0.28635016083717346	AB
KNN	450	300	250	F1	0.31578946113586426	AB
KNN	450	350	200	F1	0.2562844753265381	AB
KNN	450	400	150	F1	0.2800830006599426	AB
KNN	450	450	100	F1	0.2442817986011505	AB
KNN	450	500	50	F1	0.25391969084739685	AB
KNN	500	0	500	F1	0.16816817224025726	AB
KNN	500	50	450	F1	0.2913752794265747	AB
KNN	500	100	400	F1	0.3080040514469147	AB
KNN	500	150	350	F1	0.3482671082019806	AB
KNN	500	200	300	F1	0.3138948976993561	AB
KNN	500	250	250	F1	0.2904564440250397	AB
KNN	500	300	200	F1	0.2704966962337494	AB
KNN	500	350	150	F1	0.263786256313324	AB
KNN	500	400	100	F1	0.24829600751399994	AB
KNN	500	450	50	F1	0.23369565606117249	AB
KNN	500	500	0	F1	0.20271103084087372	AB
KNN	0	0	1000	F1	0.07534246891736984	AB
KNN	0	50	950	F1	0.20305980741977692	AB
KNN	0	100	900	F1	0.21366459131240845	AB
KNN	0	150	850	F1	0.23910614848136902	AB
KNN	0	200	800	F1	0.2484210580587387	AB
KNN	0	250	750	F1	0.283687949180603	AB
KNN	0	300	700	F1	0.2521166503429413	AB
KNN	0	350	650	F1	0.24858756363391876	AB
KNN	0	400	600	F1	0.27848100662231445	AB
KNN	0	450	550	F1	0.27889060974121094	AB
KNN	0	500	500	F1	0.28778019547462463	AB
KNN	50	0	950	F1	0.08985024690628052	AB
KNN	50	50	900	F1	0.1434977650642395	AB
KNN	50	100	850	F1	0.2101265788078308	AB
KNN	50	150	800	F1	0.2630385458469391	AB
KNN	50	200	750	F1	0.30799219012260437	AB
KNN	50	250	700	F1	0.2414860725402832	AB
KNN	50	300	650	F1	0.22497616708278656	AB
KNN	50	350	600	F1	0.30582523345947266	AB
KNN	50	400	550	F1	0.28992629051208496	AB
KNN	50	450	500	F1	0.3045141398906708	AB
KNN	50	500	450	F1	0.27225902676582336	AB
KNN	100	0	900	F1	0.14442700147628784	AB
KNN	100	50	850	F1	0.21969696879386902	AB
KNN	100	100	800	F1	0.27508455514907837	AB
KNN	100	150	750	F1	0.26321709156036377	AB
KNN	100	200	700	F1	0.26522594690322876	AB
KNN	100	250	650	F1	0.26923078298568726	AB
KNN	100	300	600	F1	0.30097952485084534	AB
KNN	100	350	550	F1	0.28738513588905334	AB
KNN	100	400	500	F1	0.29660314321517944	AB
KNN	100	450	450	F1	0.26875001192092896	AB
KNN	100	500	400	F1	0.26628896594047546	AB
KNN	150	0	850	F1	0.11326860636472702	AB
KNN	150	50	800	F1	0.23036649823188782	AB
KNN	150	100	750	F1	0.24853459000587463	AB
KNN	150	150	700	F1	0.27411168813705444	AB
KNN	150	200	650	F1	0.2472885102033615	AB
KNN	150	250	600	F1	0.30136987566947937	AB
KNN	150	300	550	F1	0.28938356041908264	AB
KNN	150	350	500	F1	0.28932806849479675	AB
KNN	150	400	450	F1	0.2526315748691559	AB
KNN	150	450	400	F1	0.24595923721790314	AB
KNN	150	500	350	F1	0.29629629850387573	AB
KNN	200	0	800	F1	0.095238097012043	AB
KNN	200	50	750	F1	0.23261694610118866	AB
KNN	200	100	700	F1	0.2759381830692291	AB
KNN	200	150	650	F1	0.27586206793785095	AB
KNN	200	200	600	F1	0.3116634786128998	AB
KNN	200	250	550	F1	0.31425976753234863	AB
KNN	200	300	500	F1	0.2941659688949585	AB
KNN	200	350	450	F1	0.2750988006591797	AB
KNN	200	400	400	F1	0.26293104887008667	AB
KNN	200	450	350	F1	0.28416043519973755	AB
KNN	200	500	300	F1	0.29901638627052307	AB
KNN	250	0	750	F1	0.1358024626970291	AB
KNN	250	50	700	F1	0.25893959403038025	AB
KNN	250	100	650	F1	0.2546728849411011	AB
KNN	250	150	600	F1	0.2875536382198334	AB
KNN	250	200	550	F1	0.2927272617816925	AB
KNN	250	250	500	F1	0.29835212230682373	AB
KNN	250	300	450	F1	0.2653232514858246	AB
KNN	250	350	400	F1	0.26841720938682556	AB
KNN	250	400	350	F1	0.31159916520118713	AB
KNN	250	450	300	F1	0.283356249332428	AB
KNN	250	500	250	F1	0.2742514908313751	AB
KNN	300	0	700	F1	0.16897080838680267	AB
KNN	300	50	650	F1	0.20375335216522217	AB
KNN	300	100	600	F1	0.2699114978313446	AB
KNN	300	150	550	F1	0.29389312863349915	AB
KNN	300	200	500	F1	0.28405797481536865	AB
KNN	300	250	450	F1	0.2812785506248474	AB
KNN	300	300	400	F1	0.2921348214149475	AB
KNN	300	350	350	F1	0.31263697147369385	AB
KNN	300	400	300	F1	0.27922970056533813	AB
KNN	300	450	250	F1	0.28463950753211975	AB
KNN	300	500	200	F1	0.28619909286499023	AB
KNN	350	0	650	F1	0.13975155353546143	AB
KNN	350	50	600	F1	0.25790753960609436	AB
KNN	350	100	550	F1	0.2876712381839752	AB
KNN	350	150	500	F1	0.27218934893608093	AB
KNN	350	200	450	F1	0.29906541109085083	AB
KNN	350	250	400	F1	0.2822384536266327	AB
KNN	350	300	350	F1	0.3115646243095398	AB
KNN	350	350	300	F1	0.2836676239967346	AB
KNN	350	400	250	F1	0.2684210538864136	AB
KNN	350	450	200	F1	0.29616308212280273	AB
KNN	350	500	150	F1	0.23136495053768158	AB
KNN	400	0	600	F1	0.18768328428268433	AB
KNN	400	50	550	F1	0.2943072021007538	AB
KNN	400	100	500	F1	0.3041749596595764	AB
KNN	400	150	450	F1	0.3095916509628296	AB
KNN	400	200	400	F1	0.27725857496261597	AB
KNN	400	250	350	F1	0.32695138454437256	AB
KNN	400	300	300	F1	0.2871500253677368	AB
KNN	400	350	250	F1	0.3030690550804138	AB
KNN	400	400	200	F1	0.3075045645236969	AB
KNN	400	450	150	F1	0.2540816366672516	AB
KNN	400	500	100	F1	0.2555350661277771	AB
KNN	450	0	550	F1	0.18879055976867676	AB
KNN	450	50	500	F1	0.26556992530822754	AB
KNN	450	100	450	F1	0.2956521809101105	AB
KNN	450	150	400	F1	0.294063925743103	AB
KNN	450	200	350	F1	0.3129151165485382	AB
KNN	450	250	300	F1	0.3090638816356659	AB
KNN	450	300	250	F1	0.28992944955825806	AB
KNN	450	350	200	F1	0.3042929172515869	AB
KNN	450	400	150	F1	0.25613346695899963	AB
KNN	450	450	100	F1	0.24563106894493103	AB
KNN	450	500	50	F1	0.22664736211299896	AB
KNN	500	0	500	F1	0.1576642394065857	AB
KNN	500	50	450	F1	0.25744935870170593	AB
KNN	500	100	400	F1	0.29745596647262573	AB
KNN	500	150	350	F1	0.3168789744377136	AB
KNN	500	200	300	F1	0.31421446800231934	AB
KNN	500	250	250	F1	0.2932940423488617	AB
KNN	500	300	200	F1	0.30890053510665894	AB
KNN	500	350	150	F1	0.2411559522151947	AB
KNN	500	400	100	F1	0.24910669028759003	AB
KNN	500	450	50	F1	0.23346303403377533	AB
KNN	500	500	0	F1	0.2089458853006363	AB
KNN	0	0	1000	MCC	0.11781775206327438	AB
KNN	0	50	950	MCC	0.22564199566841125	AB
KNN	0	100	900	MCC	0.233634352684021	AB
KNN	0	150	850	MCC	0.23134565353393555	AB
KNN	0	200	800	MCC	0.29243817925453186	AB
KNN	0	250	750	MCC	0.24405808746814728	AB
KNN	0	300	700	MCC	0.27010631561279297	AB
KNN	0	350	650	MCC	0.2431398183107376	AB
KNN	0	400	600	MCC	0.249976247549057	AB
KNN	0	450	550	MCC	0.2521284520626068	AB
KNN	0	500	500	MCC	0.24748648703098297	AB
KNN	50	0	950	MCC	0.2185048758983612	AB
KNN	50	50	900	MCC	0.23754353821277618	AB
KNN	50	100	850	MCC	0.22709999978542328	AB
KNN	50	150	800	MCC	0.26538240909576416	AB
KNN	50	200	750	MCC	0.262563556432724	AB
KNN	50	250	700	MCC	0.2991841733455658	AB
KNN	50	300	650	MCC	0.2878321409225464	AB
KNN	50	350	600	MCC	0.27789390087127686	AB
KNN	50	400	550	MCC	0.2757401466369629	AB
KNN	50	450	500	MCC	0.27075132727622986	AB
KNN	50	500	450	MCC	0.28427067399024963	AB
KNN	100	0	900	MCC	0.135505810379982	AB
KNN	100	50	850	MCC	0.20868957042694092	AB
KNN	100	100	800	MCC	0.3113701343536377	AB
KNN	100	150	750	MCC	0.26643455028533936	AB
KNN	100	200	700	MCC	0.29616206884384155	AB
KNN	100	250	650	MCC	0.261275053024292	AB
KNN	100	300	600	MCC	0.27563419938087463	AB
KNN	100	350	550	MCC	0.2852223515510559	AB
KNN	100	400	500	MCC	0.2587176561355591	AB
KNN	100	450	450	MCC	0.258664608001709	AB
KNN	100	500	400	MCC	0.26504257321357727	AB
KNN	150	0	850	MCC	0.18957380950450897	AB
KNN	150	50	800	MCC	0.262510746717453	AB
KNN	150	100	750	MCC	0.27739882469177246	AB
KNN	150	150	700	MCC	0.3036271035671234	AB
KNN	150	200	650	MCC	0.293166846036911	AB
KNN	150	250	600	MCC	0.2810790240764618	AB
KNN	150	300	550	MCC	0.26436662673950195	AB
KNN	150	350	500	MCC	0.2813589870929718	AB
KNN	150	400	450	MCC	0.26948967576026917	AB
KNN	150	450	400	MCC	0.2775838077068329	AB
KNN	150	500	350	MCC	0.28310227394104004	AB
KNN	200	0	800	MCC	0.2516091465950012	AB
KNN	200	50	750	MCC	0.2500685155391693	AB
KNN	200	100	700	MCC	0.2925551235675812	AB
KNN	200	150	650	MCC	0.2594940960407257	AB
KNN	200	200	600	MCC	0.30085691809654236	AB
KNN	200	250	550	MCC	0.26792529225349426	AB
KNN	200	300	500	MCC	0.2556605935096741	AB
KNN	200	350	450	MCC	0.254215270280838	AB
KNN	200	400	400	MCC	0.2734156548976898	AB
KNN	200	450	350	MCC	0.2779553234577179	AB
KNN	200	500	300	MCC	0.2602812349796295	AB
KNN	250	0	750	MCC	0.19065053761005402	AB
KNN	250	50	700	MCC	0.27101725339889526	AB
KNN	250	100	650	MCC	0.2628929615020752	AB
KNN	250	150	600	MCC	0.28822439908981323	AB
KNN	250	200	550	MCC	0.2745971381664276	AB
KNN	250	250	500	MCC	0.2658535838127136	AB
KNN	250	300	450	MCC	0.25119686126708984	AB
KNN	250	350	400	MCC	0.2910143733024597	AB
KNN	250	400	350	MCC	0.2623416483402252	AB
KNN	250	450	300	MCC	0.26227426528930664	AB
KNN	250	500	250	MCC	0.26209214329719543	AB
KNN	300	0	700	MCC	0.18991032242774963	AB
KNN	300	50	650	MCC	0.2617753744125366	AB
KNN	300	100	600	MCC	0.27679646015167236	AB
KNN	300	150	550	MCC	0.26793357729911804	AB
KNN	300	200	500	MCC	0.2543073296546936	AB
KNN	300	250	450	MCC	0.2854919135570526	AB
KNN	300	300	400	MCC	0.28027400374412537	AB
KNN	300	350	350	MCC	0.2793840169906616	AB
KNN	300	400	300	MCC	0.23879770934581757	AB
KNN	300	450	250	MCC	0.25627684593200684	AB
KNN	300	500	200	MCC	0.2702345550060272	AB
KNN	350	0	650	MCC	0.2334023118019104	AB
KNN	350	50	600	MCC	0.2834742069244385	AB
KNN	350	100	550	MCC	0.2624104917049408	AB
KNN	350	150	500	MCC	0.2601175606250763	AB
KNN	350	200	450	MCC	0.2774212658405304	AB
KNN	350	250	400	MCC	0.2683957815170288	AB
KNN	350	300	350	MCC	0.2653927206993103	AB
KNN	350	350	300	MCC	0.2763725817203522	AB
KNN	350	400	250	MCC	0.2719341516494751	AB
KNN	350	450	200	MCC	0.26665887236595154	AB
KNN	350	500	150	MCC	0.26885563135147095	AB
KNN	400	0	600	MCC	0.20390696823596954	AB
KNN	400	50	550	MCC	0.2501901090145111	AB
KNN	400	100	500	MCC	0.25756046175956726	AB
KNN	400	150	450	MCC	0.27061131596565247	AB
KNN	400	200	400	MCC	0.24439994990825653	AB
KNN	400	250	350	MCC	0.2485242486000061	AB
KNN	400	300	300	MCC	0.26497936248779297	AB
KNN	400	350	250	MCC	0.26693546772003174	AB
KNN	400	400	200	MCC	0.24250851571559906	AB
KNN	400	450	150	MCC	0.23882046341896057	AB
KNN	400	500	100	MCC	0.2688065767288208	AB
KNN	450	0	550	MCC	0.2006245106458664	AB
KNN	450	50	500	MCC	0.27824243903160095	AB
KNN	450	100	450	MCC	0.2581317126750946	AB
KNN	450	150	400	MCC	0.2934890687465668	AB
KNN	450	200	350	MCC	0.2583697736263275	AB
KNN	450	250	300	MCC	0.25631701946258545	AB
KNN	450	300	250	MCC	0.2771713435649872	AB
KNN	450	350	200	MCC	0.2531285583972931	AB
KNN	450	400	150	MCC	0.24229352176189423	AB
KNN	450	450	100	MCC	0.26630085706710815	AB
KNN	450	500	50	MCC	0.24756883084774017	AB
KNN	500	0	500	MCC	0.2337033748626709	AB
KNN	500	50	450	MCC	0.28486335277557373	AB
KNN	500	100	400	MCC	0.301349401473999	AB
KNN	500	150	350	MCC	0.26658713817596436	AB
KNN	500	200	300	MCC	0.2680636942386627	AB
KNN	500	250	250	MCC	0.29573601484298706	AB
KNN	500	300	200	MCC	0.28546684980392456	AB
KNN	500	350	150	MCC	0.2578209638595581	AB
KNN	500	400	100	MCC	0.2781989574432373	AB
KNN	500	450	50	MCC	0.25979551672935486	AB
KNN	500	500	0	MCC	0.23361147940158844	AB
KNN	0	0	1000	MCC	0.1498175710439682	AB
KNN	0	50	950	MCC	0.20373424887657166	AB
KNN	0	100	900	MCC	0.26074695587158203	AB
KNN	0	150	850	MCC	0.25022903084754944	AB
KNN	0	200	800	MCC	0.22614696621894836	AB
KNN	0	250	750	MCC	0.2550816237926483	AB
KNN	0	300	700	MCC	0.2527436912059784	AB
KNN	0	350	650	MCC	0.24091236293315887	AB
KNN	0	400	600	MCC	0.28426867723464966	AB
KNN	0	450	550	MCC	0.25178229808807373	AB
KNN	0	500	500	MCC	0.2656141221523285	AB
KNN	50	0	950	MCC	0.17103344202041626	AB
KNN	50	50	900	MCC	0.20632994174957275	AB
KNN	50	100	850	MCC	0.2321341186761856	AB
KNN	50	150	800	MCC	0.29762139916419983	AB
KNN	50	200	750	MCC	0.29093581438064575	AB
KNN	50	250	700	MCC	0.27853190898895264	AB
KNN	50	300	650	MCC	0.2316223829984665	AB
KNN	50	350	600	MCC	0.27135732769966125	AB
KNN	50	400	550	MCC	0.2614537477493286	AB
KNN	50	450	500	MCC	0.27149274945259094	AB
KNN	50	500	450	MCC	0.24104949831962585	AB
KNN	100	0	900	MCC	0.14595171809196472	AB
KNN	100	50	850	MCC	0.2059462070465088	AB
KNN	100	100	800	MCC	0.2663096785545349	AB
KNN	100	150	750	MCC	0.27503690123558044	AB
KNN	100	200	700	MCC	0.23997017741203308	AB
KNN	100	250	650	MCC	0.24182552099227905	AB
KNN	100	300	600	MCC	0.29548078775405884	AB
KNN	100	350	550	MCC	0.26500043272972107	AB
KNN	100	400	500	MCC	0.25824669003486633	AB
KNN	100	450	450	MCC	0.2289266586303711	AB
KNN	100	500	400	MCC	0.26531609892845154	AB
KNN	150	0	850	MCC	0.16986703872680664	AB
KNN	150	50	800	MCC	0.2600151002407074	AB
KNN	150	100	750	MCC	0.2877184748649597	AB
KNN	150	150	700	MCC	0.2638606131076813	AB
KNN	150	200	650	MCC	0.2907143831253052	AB
KNN	150	250	600	MCC	0.304146945476532	AB
KNN	150	300	550	MCC	0.266006201505661	AB
KNN	150	350	500	MCC	0.2559802830219269	AB
KNN	150	400	450	MCC	0.24942722916603088	AB
KNN	150	450	400	MCC	0.28892290592193604	AB
KNN	150	500	350	MCC	0.27442365884780884	AB
KNN	200	0	800	MCC	0.16969206929206848	AB
KNN	200	50	750	MCC	0.25985264778137207	AB
KNN	200	100	700	MCC	0.27062803506851196	AB
KNN	200	150	650	MCC	0.2506243586540222	AB
KNN	200	200	600	MCC	0.3043409287929535	AB
KNN	200	250	550	MCC	0.2850540280342102	AB
KNN	200	300	500	MCC	0.24657617509365082	AB
KNN	200	350	450	MCC	0.2622971832752228	AB
KNN	200	400	400	MCC	0.28042227029800415	AB
KNN	200	450	350	MCC	0.2508711516857147	AB
KNN	200	500	300	MCC	0.22671763598918915	AB
KNN	250	0	750	MCC	0.19819627702236176	AB
KNN	250	50	700	MCC	0.29107093811035156	AB
KNN	250	100	650	MCC	0.2822144329547882	AB
KNN	250	150	600	MCC	0.29782840609550476	AB
KNN	250	200	550	MCC	0.270323783159256	AB
KNN	250	250	500	MCC	0.25622621178627014	AB
KNN	250	300	450	MCC	0.2619096338748932	AB
KNN	250	350	400	MCC	0.2858877182006836	AB
[truncated: 27,041 more rows]
