# Supplementary material for: Data-driven protease engineering by DNA-recording and epistasis-aware machine learning
Source: Nat Commun. 2025 Jul 1;16:5466. doi: 10.1038/s41467-025-60622-7 (PMC12217912; doi:10.1038/s41467-025-60622-7)
Supplement: Supplementary file 5 — Source Data [file 41467_2025_60622_MOESM5_ESM.zip › source_data/source_data_4h.csv]

Profile	variable	value
A	Prevalence	0.07100000232458115
R	Prevalence	0.00800000037997961
N	Prevalence	0.039000000804662704
D	Prevalence	0.009999999776482582
C	Prevalence	0.08799999952316284
Q	Prevalence	0.00800000037997961
E	Prevalence	0.007000000216066837
G	Prevalence	0.07599999755620956
H	Prevalence	0.020999999716877937
I	Prevalence	0.004000000189989805
L	Prevalence	0.004999999888241291
K	Prevalence	0.014000000432133675
M	Prevalence	0.024000000208616257
F	Prevalence	0.014999999664723873
P	Prevalence	0.004000000189989805
S	Prevalence	0.11100000143051147
T	Prevalence	0.017000000923871994
W	Prevalence	0.004999999888241291
Y	Prevalence	0.010999999940395355
V	Prevalence	0.012000000104308128
&#172;A	Prevalence	0.04500000178813934
&#172;R	Prevalence	0.10899999737739563
&#172;N	Prevalence	0.08500000089406967
&#172;D	Prevalence	0.10499999672174454
&#172;C	Prevalence	0.03400000184774399
&#172;Q	Prevalence	0.10700000077486038
&#172;E	Prevalence	0.10899999737739563
&#172;G	Prevalence	0.041999999433755875
&#172;H	Prevalence	0.0949999988079071
&#172;I	Prevalence	0.1080000028014183
&#172;L	Prevalence	0.10999999940395355
&#172;K	Prevalence	0.1080000028014183
&#172;M	Prevalence	0.09000000357627869
&#172;F	Prevalence	0.10000000149011612
&#172;P	Prevalence	0.10899999737739563
&#172;T	Prevalence	0.09600000083446503
&#172;W	Prevalence	0.10899999737739563
&#172;Y	Prevalence	0.10000000149011612
&#172;V	Prevalence	0.10599999874830246
A	Prevalence	0.07100000232458115
R	Prevalence	0.00800000037997961
N	Prevalence	0.039000000804662704
D	Prevalence	0.009999999776482582
C	Prevalence	0.08799999952316284
Q	Prevalence	0.00800000037997961
E	Prevalence	0.007000000216066837
G	Prevalence	0.07599999755620956
H	Prevalence	0.020999999716877937
I	Prevalence	0.004000000189989805
L	Prevalence	0.004999999888241291
K	Prevalence	0.014000000432133675
M	Prevalence	0.024000000208616257
F	Prevalence	0.014999999664723873
P	Prevalence	0.004000000189989805
S	Prevalence	0.11100000143051147
T	Prevalence	0.017000000923871994
W	Prevalence	0.004999999888241291
Y	Prevalence	0.010999999940395355
V	Prevalence	0.012000000104308128
&#172;A	Prevalence	0.04500000178813934
&#172;R	Prevalence	0.10899999737739563
&#172;N	Prevalence	0.08500000089406967
&#172;D	Prevalence	0.10499999672174454
&#172;C	Prevalence	0.03400000184774399
&#172;Q	Prevalence	0.10700000077486038
&#172;E	Prevalence	0.10899999737739563
&#172;G	Prevalence	0.041999999433755875
&#172;H	Prevalence	0.0949999988079071
&#172;I	Prevalence	0.1080000028014183
&#172;L	Prevalence	0.10999999940395355
&#172;K	Prevalence	0.1080000028014183
&#172;M	Prevalence	0.09000000357627869
&#172;F	Prevalence	0.10000000149011612
&#172;P	Prevalence	0.10899999737739563
&#172;T	Prevalence	0.09600000083446503
&#172;W	Prevalence	0.10899999737739563
&#172;Y	Prevalence	0.10000000149011612
&#172;V	Prevalence	0.10599999874830246
A	Prevalence	0.07100000232458115
R	Prevalence	0.00800000037997961
N	Prevalence	0.039000000804662704
D	Prevalence	0.009999999776482582
C	Prevalence	0.08799999952316284
Q	Prevalence	0.00800000037997961
E	Prevalence	0.007000000216066837
G	Prevalence	0.07599999755620956
H	Prevalence	0.020999999716877937
I	Prevalence	0.004000000189989805
L	Prevalence	0.004999999888241291
K	Prevalence	0.014000000432133675
M	Prevalence	0.024000000208616257
F	Prevalence	0.014999999664723873
P	Prevalence	0.004000000189989805
S	Prevalence	0.11100000143051147
T	Prevalence	0.017000000923871994
W	Prevalence	0.004999999888241291
Y	Prevalence	0.010999999940395355
V	Prevalence	0.012000000104308128
&#172;A	Prevalence	0.04500000178813934
&#172;R	Prevalence	0.10899999737739563
&#172;N	Prevalence	0.08500000089406967
&#172;D	Prevalence	0.10499999672174454
&#172;C	Prevalence	0.03400000184774399
&#172;Q	Prevalence	0.10700000077486038
&#172;E	Prevalence	0.10899999737739563
&#172;G	Prevalence	0.041999999433755875
&#172;H	Prevalence	0.0949999988079071
&#172;I	Prevalence	0.1080000028014183
&#172;L	Prevalence	0.10999999940395355
&#172;K	Prevalence	0.1080000028014183
&#172;M	Prevalence	0.09000000357627869
&#172;F	Prevalence	0.10000000149011612
&#172;P	Prevalence	0.10899999737739563
&#172;T	Prevalence	0.09600000083446503
&#172;W	Prevalence	0.10899999737739563
&#172;Y	Prevalence	0.10000000149011612
&#172;V	Prevalence	0.10599999874830246
A	Prevalence	0.07100000232458115
R	Prevalence	0.00800000037997961
N	Prevalence	0.039000000804662704
D	Prevalence	0.009999999776482582
C	Prevalence	0.08799999952316284
Q	Prevalence	0.00800000037997961
E	Prevalence	0.007000000216066837
G	Prevalence	0.07599999755620956
H	Prevalence	0.020999999716877937
I	Prevalence	0.004000000189989805
L	Prevalence	0.004999999888241291
K	Prevalence	0.014000000432133675
M	Prevalence	0.024000000208616257
F	Prevalence	0.014999999664723873
P	Prevalence	0.004000000189989805
S	Prevalence	0.11100000143051147
T	Prevalence	0.017000000923871994
W	Prevalence	0.004999999888241291
Y	Prevalence	0.010999999940395355
V	Prevalence	0.012000000104308128
&#172;A	Prevalence	0.04500000178813934
&#172;R	Prevalence	0.10899999737739563
&#172;N	Prevalence	0.08500000089406967
&#172;D	Prevalence	0.10499999672174454
&#172;C	Prevalence	0.03400000184774399
&#172;Q	Prevalence	0.10700000077486038
&#172;E	Prevalence	0.10899999737739563
&#172;G	Prevalence	0.041999999433755875
&#172;H	Prevalence	0.0949999988079071
&#172;I	Prevalence	0.1080000028014183
&#172;L	Prevalence	0.10999999940395355
&#172;K	Prevalence	0.1080000028014183
&#172;M	Prevalence	0.09000000357627869
&#172;F	Prevalence	0.10000000149011612
&#172;P	Prevalence	0.10899999737739563
&#172;T	Prevalence	0.09600000083446503
&#172;W	Prevalence	0.10899999737739563
&#172;Y	Prevalence	0.10000000149011612
&#172;V	Prevalence	0.10599999874830246
A	Prevalence	0.07100000232458115
R	Prevalence	0.00800000037997961
N	Prevalence	0.039000000804662704
D	Prevalence	0.009999999776482582
C	Prevalence	0.08799999952316284
Q	Prevalence	0.00800000037997961
E	Prevalence	0.007000000216066837
G	Prevalence	0.07599999755620956
H	Prevalence	0.020999999716877937
I	Prevalence	0.004000000189989805
L	Prevalence	0.004999999888241291
K	Prevalence	0.014000000432133675
M	Prevalence	0.024000000208616257
F	Prevalence	0.014999999664723873
P	Prevalence	0.004000000189989805
S	Prevalence	0.11100000143051147
T	Prevalence	0.017000000923871994
W	Prevalence	0.004999999888241291
Y	Prevalence	0.010999999940395355
V	Prevalence	0.012000000104308128
&#172;A	Prevalence	0.04500000178813934
&#172;R	Prevalence	0.10899999737739563
&#172;N	Prevalence	0.08500000089406967
&#172;D	Prevalence	0.10499999672174454
&#172;C	Prevalence	0.03400000184774399
&#172;Q	Prevalence	0.10700000077486038
&#172;E	Prevalence	0.10899999737739563
&#172;G	Prevalence	0.041999999433755875
&#172;H	Prevalence	0.0949999988079071
&#172;I	Prevalence	0.1080000028014183
&#172;L	Prevalence	0.10999999940395355
&#172;K	Prevalence	0.1080000028014183
&#172;M	Prevalence	0.09000000357627869
&#172;F	Prevalence	0.10000000149011612
&#172;P	Prevalence	0.10899999737739563
&#172;T	Prevalence	0.09600000083446503
&#172;W	Prevalence	0.10899999737739563
&#172;Y	Prevalence	0.10000000149011612
&#172;V	Prevalence	0.10599999874830246
A	Precision	0.8857142925262451
R	Precision	0.0
N	Precision	0.6000000238418579
D	Precision	0.0
C	Precision	0.914893627166748
Q	Precision	0.0
E	Precision	0.0
G	Precision	0.8518518805503845
H	Precision	0.0
I	Precision	0.0
L	Precision	0.0
K	Precision	0.0
M	Precision	0.6666666865348816
F	Precision	0.0
P	Precision	0.0
S	Precision	0.9272727370262146
T	Precision	0.0
W	Precision	0.0
Y	Precision	0.0
V	Precision	0.0
&#172;A	Precision	0.20000000298023224
&#172;R	Precision	0.9090909361839294
&#172;N	Precision	0.6200000047683716
&#172;D	Precision	0.8727272748947144
&#172;C	Precision	0.4444444477558136
&#172;Q	Precision	0.8909090757369995
&#172;E	Precision	0.8909090757369995
&#172;G	Precision	0.2142857164144516
&#172;H	Precision	0.6545454263687134
&#172;I	Precision	0.8909090757369995
&#172;L	Precision	0.9090909361839294
&#172;K	Precision	0.9272727370262146
&#172;M	Precision	0.6346153616905212
&#172;F	Precision	0.7454545497894287
&#172;P	Precision	0.8909090757369995
&#172;T	Precision	0.6909090876579285
&#172;W	Precision	0.9090909361839294
&#172;Y	Precision	0.7272727489471436
&#172;V	Precision	0.8545454740524292
A	Precision	0.9032257795333862
R	Precision	0.0
N	Precision	0.5714285969734192
D	Precision	0.0
C	Precision	0.9318181872367859
Q	Precision	0.0
E	Precision	0.0
G	Precision	0.8620689511299133
H	Precision	0.0
I	Precision	0.0
L	Precision	0.0
K	Precision	0.0
M	Precision	0.6666666865348816
F	Precision	0.0
P	Precision	0.0
S	Precision	0.9259259104728699
T	Precision	0.0
W	Precision	0.0
Y	Precision	0.0
V	Precision	0.0
&#172;A	Precision	0.21739129722118378
&#172;R	Precision	0.9074074029922485
&#172;N	Precision	0.6170212626457214
&#172;D	Precision	0.8703703880310059
&#172;C	Precision	0.25
&#172;Q	Precision	0.8888888955116272
&#172;E	Precision	0.8888888955116272
&#172;G	Precision	0.23999999463558197
&#172;H	Precision	0.6481481194496155
&#172;I	Precision	0.8888888955116272
&#172;L	Precision	0.9074074029922485
&#172;K	Precision	0.9259259104728699
&#172;M	Precision	0.6274510025978088
&#172;F	Precision	0.7407407164573669
&#172;P	Precision	0.8888888955116272
&#172;T	Precision	0.698113203048706
&#172;W	Precision	0.9074074029922485
&#172;Y	Precision	0.7222222089767456
&#172;V	Precision	0.8518518805503845
A	Precision	0.8717948794364929
R	Precision	0.0
N	Precision	0.5
D	Precision	0.0
C	Precision	0.9375
Q	Precision	0.0
E	Precision	0.0
G	Precision	0.8666666746139526
H	Precision	1.0
I	Precision	0.0
L	Precision	0.0
K	Precision	0.0
M	Precision	0.6666666865348816
F	Precision	0.0
P	Precision	0.0
S	Precision	0.9411764740943909
T	Precision	0.0
W	Precision	0.0
Y	Precision	0.0
V	Precision	0.0
&#172;A	Precision	0.25
&#172;R	Precision	0.9215686321258545
&#172;N	Precision	0.604651153087616
&#172;D	Precision	0.8823529481887817
&#172;C	Precision	0.1666666716337204
&#172;Q	Precision	0.9019607901573181
&#172;E	Precision	0.9019607901573181
&#172;G	Precision	0.2857142984867096
&#172;H	Precision	0.6600000262260437
&#172;I	Precision	0.9019607901573181
&#172;L	Precision	0.9215686321258545
&#172;K	Precision	0.9411764740943909
&#172;M	Precision	0.6458333134651184
&#172;F	Precision	0.7450980544090271
&#172;P	Precision	0.9019607901573181
&#172;T	Precision	0.699999988079071
&#172;W	Precision	0.9215686321258545
&#172;Y	Precision	0.7254902124404907
&#172;V	Precision	0.8627451062202454
A	Precision	0.8787878751754761
R	Precision	0.0
N	Precision	0.6000000238418579
D	Precision	0.0
C	Precision	0.9523809552192688
Q	Precision	0.0
E	Precision	0.0
G	Precision	0.8461538553237915
H	Precision	0.0
I	Precision	0.0
L	Precision	0.0
K	Precision	0.0
M	Precision	0.6666666865348816
F	Precision	0.0
P	Precision	0.0
S	Precision	0.9375
T	Precision	0.0
W	Precision	0.0
Y	Precision	0.0
V	Precision	0.0
&#172;A	Precision	0.2666666805744171
&#172;R	Precision	0.9375
&#172;N	Precision	0.5813953280448914
&#172;D	Precision	0.8958333134651184
&#172;C	Precision	0.2222222238779068
&#172;Q	Precision	0.8958333134651184
&#172;E	Precision	0.8958333134651184
&#172;G	Precision	0.22727273404598236
&#172;H	Precision	0.6458333134651184
&#172;I	Precision	0.8958333134651184
&#172;L	Precision	0.9166666865348816
&#172;K	Precision	0.9375
&#172;M	Precision	0.6000000238418579
&#172;F	Precision	0.7291666865348816
&#172;P	Precision	0.8958333134651184
&#172;T	Precision	0.7083333134651184
&#172;W	Precision	0.9166666865348816
&#172;Y	Precision	0.7083333134651184
&#172;V	Precision	0.8541666865348816
A	Precision	0.8888888955116272
R	Precision	0.0
N	Precision	0.6666666865348816
D	Precision	0.0
C	Precision	0.9555555582046509
Q	Precision	0.0
E	Precision	0.0
G	Precision	0.8461538553237915
H	Precision	0.0
I	Precision	0.0
L	Precision	0.0
K	Precision	0.0
M	Precision	0.6666666865348816
F	Precision	0.0
P	Precision	0.0
S	Precision	0.9347826242446899
T	Precision	0.0
W	Precision	0.0
Y	Precision	0.0
V	Precision	0.0
&#172;A	Precision	0.20000000298023224
&#172;R	Precision	0.9347826242446899
&#172;N	Precision	0.574999988079071
&#172;D	Precision	0.8913043737411499
&#172;C	Precision	0.0
&#172;Q	Precision	0.8913043737411499
&#172;E	Precision	0.8913043737411499
&#172;G	Precision	0.25
&#172;H	Precision	0.6304348111152649
&#172;I	Precision	0.9130434989929199
&#172;L	Precision	0.9130434989929199
&#172;K	Precision	0.9347826242446899
&#172;M	Precision	0.604651153087616
&#172;F	Precision	0.717391312122345
&#172;P	Precision	0.8913043737411499
&#172;T	Precision	0.6888889074325562
&#172;W	Precision	0.9130434989929199
&#172;Y	Precision	0.695652186870575
&#172;V	Precision	0.8478260636329651
