# Supplementary material for: Data-driven protease engineering by DNA-recording and epistasis-aware machine learning
Source: Nat Commun. 2025 Jul 1;16:5466. doi: 10.1038/s41467-025-60622-7 (PMC12217912; doi:10.1038/s41467-025-60622-7)
Supplement: Supplementary file 5 — Source Data [file 41467_2025_60622_MOESM5_ESM.zip › source_data/source_data_5b_S18.csv]

Epistasis Model	Value	Location 1	Location 2
additive	0.43730047517823895	Cluster A	Cluster A
additive	0.26099898069288946	Cluster A	Cluster B
additive	0.26099898069288946	Cluster B	Cluster A
additive	0.6125102485822826	Cluster B	Cluster B
additive	0.5114246428910078	30	31
additive	0.5529127827204753	30	32
additive	0.4463663820786646	30	217
additive	0.27027298973759467	30	218
additive	0.30284703031928006	30	219
additive	0.5114246428910078	31	30
additive	0.3634796235179139	31	32
additive	0.3771601593999605	31	217
additive	0.25474400245737444	31	218
additive	0.4323347948324771	31	219
additive	0.5529127827204753	32	30
additive	0.3634796235179139	32	31
additive	0.1838350201788651	32	217
additive	0.0	32	218
additive	0.07896012718403239	32	219
additive	0.4463663820786646	217	30
additive	0.3771601593999605	217	31
additive	0.1838350201788651	217	32
additive	0.91397865280951	217	218
additive	1.0	217	219
additive	0.27027298973759467	218	30
additive	0.25474400245737444	218	31
additive	0.0	218	32
additive	0.91397865280951	218	217
additive	0.3097582718136402	218	219
additive	0.30284703031928006	219	30
additive	0.4323347948324771	219	31
additive	0.07896012718403239	219	32
additive	1.0	219	217
additive	0.3097582718136402	219	218
multiplicative	0.8646895734388952	Cluster A	Cluster A
multiplicative	0.44620200100601703	Cluster A	Cluster B
multiplicative	0.44620200100601703	Cluster B	Cluster A
multiplicative	0.590138713549275	Cluster B	Cluster B
multiplicative	1.0	30	31
multiplicative	0.9887346073526514	30	32
multiplicative	0.7338244340564466	30	217
multiplicative	0.3985897659553544	30	218
multiplicative	0.568762205441886	30	219
multiplicative	1.0	31	30
multiplicative	0.7293791468777904	31	32
multiplicative	0.6876778495226848	31	217
multiplicative	0.4338229452467098	31	218
multiplicative	0.6536638324192452	31	219
multiplicative	0.9887346073526514	32	30
multiplicative	0.7293791468777904	32	31
multiplicative	0.4088843939430738	32	217
multiplicative	0.0	32	218
multiplicative	0.13059258246875288	32	219
multiplicative	0.7338244340564466	217	30
multiplicative	0.6876778495226848	217	31
multiplicative	0.4088843939430738	217	32
multiplicative	0.8042213113651059	217	218
multiplicative	0.9913018697430264	217	219
multiplicative	0.3985897659553544	218	30
multiplicative	0.4338229452467098	218	31
multiplicative	0.0	218	32
multiplicative	0.8042213113651059	218	217
multiplicative	0.3760561157334436	218	219
multiplicative	0.568762205441886	219	30
multiplicative	0.6536638324192452	219	31
multiplicative	0.13059258246875288	219	32
multiplicative	0.9913018697430264	219	217
multiplicative	0.3760561157334436	219	218
