# Supplementary material for: Data-driven protease engineering by DNA-recording and epistasis-aware machine learning
Source: Nat Commun. 2025 Jul 1;16:5466. doi: 10.1038/s41467-025-60622-7 (PMC12217912; doi:10.1038/s41467-025-60622-7)
Supplement: Supplementary file 5 — Source Data [file 41467_2025_60622_MOESM5_ESM.zip › source_data/source_data_4g_S16.csv]

Model	Size	Seed	Metric	Value
KNN	1000	0	AUPRC	0.043698206543922424
KNN	1000	0	AUROC	0.5240920782089233
KNN	1000	0	F1	0.0887480154633522
KNN	1000	0	MCC	0.12407205253839493
KNN	2000	0	AUPRC	0.07323531806468964
KNN	2000	0	AUROC	0.5518112182617188
KNN	2000	0	F1	0.17352941632270813
KNN	2000	0	MCC	0.21087652444839478
KNN	3000	0	AUPRC	0.08590956777334213
KNN	3000	0	AUROC	0.563398003578186
KNN	3000	0	F1	0.20512820780277252
KNN	3000	0	MCC	0.23876546323299408
KNN	4000	0	AUPRC	0.07617104053497314
KNN	4000	0	AUROC	0.5544870495796204
KNN	4000	0	F1	0.18102189898490906
KNN	4000	0	MCC	0.2176496386528015
KNN	5000	0	AUPRC	0.08082929253578186
KNN	5000	0	AUROC	0.5589296817779541
KNN	5000	0	F1	0.19308356940746307
KNN	5000	0	MCC	0.22797007858753204
KNN	6000	0	AUPRC	0.10843333601951599
KNN	6000	0	AUROC	0.5780205726623535
KNN	6000	0	F1	0.2461538463830948
KNN	6000	0	MCC	0.2821123003959656
KNN	7000	0	AUPRC	0.11086596548557281
KNN	7000	0	AUROC	0.5789810419082642
KNN	7000	0	F1	0.24929971992969513
KNN	7000	0	MCC	0.2864454686641693
KNN	8000	0	AUPRC	0.10843333601951599
KNN	8000	0	AUROC	0.5780205726623535
KNN	8000	0	F1	0.2461538463830948
KNN	8000	0	MCC	0.2821123003959656
KNN	9000	0	AUPRC	0.13679546117782593
KNN	9000	0	AUROC	0.5936551094055176
KNN	9000	0	F1	0.2896551787853241
KNN	9000	0	MCC	0.32890868186950684
KNN	10000	0	AUPRC	0.13881659507751465
KNN	10000	0	AUROC	0.5971372127532959
KNN	10000	0	F1	0.2965986430644989
KNN	10000	0	MCC	0.33187341690063477
KNN	1000	1	AUPRC	0.05185454338788986
KNN	1000	1	AUROC	0.5329516530036926
KNN	1000	1	F1	0.11692307889461517
KNN	1000	1	MCC	0.1527969390153885
KNN	2000	1	AUPRC	0.09135818481445312
KNN	2000	1	AUROC	0.5603528618812561
KNN	2000	1	F1	0.20148147642612457
KNN	2000	1	MCC	0.25047504901885986
KNN	3000	1	AUPRC	0.10535227507352829
KNN	3000	1	AUROC	0.5753446817398071
KNN	3000	1	F1	0.23943662643432617
KNN	3000	1	MCC	0.27662599086761475
KNN	4000	1	AUPRC	0.10776657611131668
KNN	4000	1	AUROC	0.5788267850875854
KNN	4000	1	F1	0.24722221493721008
KNN	4000	1	MCC	0.28083935379981995
KNN	5000	1	AUPRC	0.11048700660467148
KNN	5000	1	AUROC	0.580644965171814
KNN	5000	1	F1	0.25207754969596863
KNN	5000	1	MCC	0.285657674074173
KNN	6000	1	AUPRC	0.11579091101884842
KNN	6000	1	AUROC	0.5851133465766907
KNN	6000	1	F1	0.26301369071006775
KNN	6000	1	MCC	0.29476627707481384
KNN	7000	1	AUPRC	0.10420766472816467
KNN	7000	1	AUROC	0.5761252045631409
KNN	7000	1	F1	0.2402234673500061
KNN	7000	1	MCC	0.27443623542785645
KNN	8000	1	AUPRC	0.10046358406543732
KNN	8000	1	AUROC	0.5767515301704407
KNN	8000	1	F1	0.2390109896659851
KNN	8000	1	MCC	0.2672868072986603
KNN	9000	1	AUPRC	0.10448728501796722
KNN	9000	1	AUROC	0.5778149366378784
KNN	9000	1	F1	0.24343015253543854
KNN	9000	1	MCC	0.2748434543609619
KNN	10000	1	AUPRC	0.10269808769226074
KNN	10000	1	AUROC	0.5768800973892212
KNN	10000	1	F1	0.24066390097141266
KNN	10000	1	MCC	0.2715417742729187
KNN	1000	2	AUPRC	0.05626113340258598
KNN	1000	2	AUROC	0.5300093293190002
KNN	1000	2	F1	0.10985460132360458
KNN	1000	2	MCC	0.16739338636398315
KNN	2000	2	AUPRC	0.0910501480102539
KNN	2000	2	AUROC	0.559495210647583
KNN	2000	2	F1	0.1994047611951828
KNN	2000	2	MCC	0.24991081655025482
KNN	3000	2	AUPRC	0.10041186958551407
KNN	3000	2	AUROC	0.5717340111732483
KNN	3000	2	F1	0.22978723049163818
KNN	3000	2	MCC	0.26755067706108093
KNN	4000	2	AUPRC	0.09599899500608444
KNN	4000	2	AUROC	0.5681490898132324
KNN	4000	2	F1	0.22031474113464355
KNN	4000	2	MCC	0.2592070400714874
KNN	5000	2	AUPRC	0.10661688446998596
KNN	5000	2	AUROC	0.5711848735809326
KNN	5000	2	F1	0.23188406229019165
KNN	5000	2	MCC	0.27925828099250793
KNN	6000	2	AUPRC	0.09950757771730423
KNN	6000	2	AUROC	0.5666394233703613
KNN	6000	2	F1	0.21897810697555542
KNN	6000	2	MCC	0.26619213819503784
KNN	7000	2	AUPRC	0.10149124264717102
KNN	7000	2	AUROC	0.5675742030143738
KNN	7000	2	F1	0.22189781069755554
KNN	7000	2	MCC	0.26992619037628174
KNN	8000	2	AUPRC	0.1205316036939621
KNN	8000	2	AUROC	0.5802500247955322
KNN	8000	2	F1	0.25677603483200073
KNN	8000	2	MCC	0.3032230734825134
KNN	9000	2	AUPRC	0.10809949040412903
KNN	9000	2	AUROC	0.5771628618240356
KNN	9000	2	F1	0.24438202381134033
KNN	9000	2	MCC	0.28156325221061707
KNN	10000	2	AUPRC	0.11368827521800995
KNN	10000	2	AUROC	0.5774199366569519
KNN	10000	2	F1	0.24786324799060822
KNN	10000	2	MCC	0.29157349467277527
KNN	1000	3	AUPRC	0.07009056210517883
KNN	1000	3	AUROC	0.5499415993690491
KNN	1000	3	F1	0.16764706373214722
KNN	1000	3	MCC	0.2032671719789505
KNN	2000	3	AUPRC	0.08339393883943558
KNN	2000	3	AUROC	0.5615797638893127
KNN	2000	3	F1	0.20000000298023224
KNN	2000	3	MCC	0.2334449738264084
KNN	3000	3	AUPRC	0.11870960146188736
KNN	3000	3	AUROC	0.5844098925590515
KNN	3000	3	F1	0.2635228931903839
KNN	3000	3	MCC	0.2998588979244232
KNN	4000	3	AUPRC	0.1286214292049408
KNN	4000	3	AUROC	0.5882262587547302
KNN	4000	3	F1	0.2757660150527954
KNN	4000	3	MCC	0.31617471575737
KNN	5000	3	AUPRC	0.14832204580307007
KNN	5000	3	AUROC	0.5940663814544678
KNN	5000	3	F1	0.2961918115615845
KNN	5000	3	MCC	0.34643658995628357
KNN	6000	3	AUPRC	0.13989293575286865
KNN	6000	3	AUROC	0.5912106037139893
KNN	6000	3	F1	0.28691983222961426
KNN	6000	3	MCC	0.3338448107242584
KNN	7000	3	AUPRC	0.13793182373046875
KNN	7000	3	AUROC	0.6004907488822937
KNN	7000	3	F1	0.30133333802223206
KNN	7000	3	MCC	0.3303287923336029
KNN	8000	3	AUPRC	0.14221948385238647
KNN	8000	3	AUROC	0.6032180786132812
KNN	8000	3	F1	0.30810093879699707
KNN	8000	3	MCC	0.33680593967437744
KNN	9000	3	AUPRC	0.1385151445865631
KNN	9000	3	AUROC	0.6005164980888367
KNN	9000	3	F1	0.30173563957214355
KNN	9000	3	MCC	0.331238716840744
KNN	10000	3	AUPRC	0.12931707501411438
KNN	10000	3	AUROC	0.5975579023361206
KNN	10000	3	F1	0.29139071702957153
KNN	10000	3	MCC	0.3167969584465027
KNN	1000	4	AUPRC	0.07008302956819534
KNN	1000	4	AUROC	0.5515797734260559
KNN	1000	4	F1	0.1712626963853836
KNN	1000	4	MCC	0.20306923985481262
KNN	2000	4	AUPRC	0.06325054168701172
KNN	2000	4	AUROC	0.5461252927780151
KNN	2000	4	F1	0.1551976501941681
KNN	2000	4	MCC	0.18561694025993347
KNN	3000	4	AUPRC	0.09293586015701294
KNN	3000	4	AUROC	0.5729609727859497
KNN	3000	4	F1	0.22739726305007935
KNN	3000	4	MCC	0.2526797354221344
KNN	4000	4	AUPRC	0.10202097147703171
KNN	4000	4	AUROC	0.5834844708442688
KNN	4000	4	F1	0.25099074840545654
KNN	4000	4	MCC	0.26979517936706543
KNN	5000	4	AUPRC	0.10908009111881256
KNN	5000	4	AUROC	0.5880813598632812
KNN	5000	4	F1	0.2631579041481018
KNN	5000	4	MCC	0.28263434767723083
KNN	6000	4	AUPRC	0.1260572224855423
KNN	6000	4	AUROC	0.5957139730453491
KNN	6000	4	F1	0.2864721417427063
KNN	6000	4	MCC	0.3115611970424652
KNN	7000	4	AUPRC	0.131452739238739
KNN	7000	4	AUROC	0.5976606607437134
KNN	7000	4	F1	0.29294273257255554
KNN	7000	4	MCC	0.3202357590198517
KNN	8000	4	AUPRC	0.12643004953861237
KNN	8000	4	AUROC	0.5940500497817993
KNN	8000	4	F1	0.2841823101043701
KNN	8000	4	MCC	0.312264621257782
KNN	9000	4	AUPRC	0.12041677534580231
KNN	9000	4	AUROC	0.5937415361404419
KNN	9000	4	F1	0.279683381319046
KNN	9000	4	MCC	0.3022223711013794
KNN	10000	4	AUPRC	0.12003269791603088
KNN	10000	4	AUROC	0.5928838849067688
KNN	10000	4	F1	0.2781457006931305
KNN	10000	4	MCC	0.30161935091018677
SVC	1000	0	AUPRC	0.09412596374750137
SVC	1000	0	AUROC	0.6153587102890015
SVC	1000	0	F1	0.2698412835597992
SVC	1000	0	MCC	0.25223392248153687
SVC	2000	0	AUPRC	0.18632465600967407
SVC	2000	0	AUROC	0.6659219264984131
SVC	2000	0	F1	0.4034334719181061
SVC	2000	0	MCC	0.39647361636161804
SVC	3000	0	AUPRC	0.2668200731277466
SVC	3000	0	AUROC	0.6863402724266052
SVC	3000	0	F1	0.4809248447418213
SVC	3000	0	MCC	0.489502876996994
SVC	4000	0	AUPRC	0.22204136848449707
SVC	4000	0	AUROC	0.6488268375396729
SVC	4000	0	F1	0.41656211018562317
SVC	4000	0	MCC	0.440746933221817
SVC	5000	0	AUPRC	0.2536943852901459
SVC	5000	0	AUROC	0.6574970483779907
SVC	5000	0	F1	0.444726824760437
SVC	5000	0	MCC	0.47604095935821533
SVC	6000	0	AUPRC	0.24030908942222595
SVC	6000	0	AUROC	0.6458845734596252
SVC	6000	0	F1	0.4229764938354492
SVC	6000	0	MCC	0.46163496375083923
SVC	7000	0	AUPRC	0.17331364750862122
SVC	7000	0	AUROC	0.5999579429626465
SVC	7000	0	F1	0.3180515766143799
SVC	7000	0	MCC	0.38146311044692993
SVC	8000	0	AUPRC	0.2479754388332367
SVC	8000	0	AUROC	0.6495465636253357
SVC	8000	0	F1	0.4317295253276825
SVC	8000	0	MCC	0.4700045883655548
SVC	9000	0	AUPRC	0.23511329293251038
SVC	9000	0	AUROC	0.6414161920547485
SVC	9000	0	F1	0.4142480194568634
SVC	9000	0	MCC	0.4559254050254822
SVC	10000	0	AUPRC	0.23511329293251038
SVC	10000	0	AUROC	0.6414161920547485
SVC	10000	0	F1	0.4142480194568634
SVC	10000	0	MCC	0.4559254050254822
SVC	1000	1	AUPRC	0.16401876509189606
SVC	1000	1	AUROC	0.6758214235305786
SVC	1000	1	F1	0.38257575035095215
SVC	1000	1	MCC	0.3661985695362091
SVC	2000	1	AUPRC	0.2045920491218567
SVC	2000	1	AUROC	0.6609722375869751
SVC	2000	1	F1	0.4160919487476349
SVC	2000	1	MCC	0.41959893703460693
SVC	3000	1	AUPRC	0.19214697182178497
SVC	3000	1	AUROC	0.6502687335014343
SVC	3000	1	F1	0.39764705300331116
SVC	3000	1	MCC	0.40433982014656067
SVC	4000	1	AUPRC	0.22122932970523834
SVC	4000	1	AUROC	0.6565201878547668
SVC	4000	1	F1	0.42424243688583374
SVC	4000	1	MCC	0.4396068751811981
SVC	5000	1	AUPRC	0.25207462906837463
SVC	5000	1	AUROC	0.676417350769043
SVC	5000	1	F1	0.46298471093177795
SVC	5000	1	MCC	0.4739236831665039
SVC	6000	1	AUPRC	0.27577725052833557
SVC	6000	1	AUROC	0.6701986193656921
SVC	6000	1	F1	0.471321702003479
SVC	6000	1	MCC	0.4990747272968292
SVC	7000	1	AUPRC	0.2500910758972168
SVC	7000	1	AUROC	0.6565365195274353
SVC	7000	1	F1	0.44162437319755554
SVC	7000	1	MCC	0.4721513092517853
SVC	8000	1	AUPRC	0.25944098830223083
SVC	8000	1	AUROC	0.6663052439689636
SVC	8000	1	F1	0.45792078971862793
SVC	8000	1	MCC	0.4820285737514496
SVC	9000	1	AUPRC	0.25114721059799194
SVC	9000	1	AUROC	0.6591609716415405
SVC	9000	1	F1	0.44528302550315857
SVC	9000	1	MCC	0.473245233297348
SVC	10000	1	AUPRC	0.25114721059799194
SVC	10000	1	AUROC	0.6591609716415405
SVC	10000	1	F1	0.44528302550315857
SVC	10000	1	MCC	0.473245233297348
SVC	1000	2	AUPRC	0.1303432285785675
SVC	1000	2	AUROC	0.6563029289245605
SVC	1000	2	F1	0.3345588147640228
SVC	1000	2	MCC	0.3159748911857605
SVC	2000	2	AUPRC	0.2559892535209656
SVC	2000	2	AUROC	0.703005313873291
SVC	2000	2	F1	0.4830508530139923
SVC	2000	2	MCC	0.4777882695198059
SVC	3000	2	AUPRC	0.21426533162593842
SVC	3000	2	AUROC	0.668167769908905
SVC	3000	2	F1	0.42905789613723755
SVC	3000	2	MCC	0.4311310052871704
SVC	4000	2	AUPRC	0.2513187825679779
SVC	4000	2	AUROC	0.6746762990951538
SVC	4000	2	F1	0.4609929025173187
SVC	4000	2	MCC	0.4731296896934509
SVC	5000	2	AUPRC	0.26295414566993713
SVC	5000	2	AUROC	0.667265772819519
SVC	5000	2	F1	0.460966557264328
SVC	5000	2	MCC	0.48574188351631165
SVC	6000	2	AUPRC	0.26458823680877686
SVC	6000	2	AUROC	0.662977397441864
SVC	6000	2	F1	0.4570707082748413
SVC	6000	2	MCC	0.48755139112472534
SVC	7000	2	AUPRC	0.24009457230567932
SVC	7000	2	AUROC	0.6441434621810913
SVC	7000	2	F1	0.42049935460090637
SVC	7000	2	MCC	0.4614349603652954
SVC	8000	2	AUPRC	0.2102358639240265
SVC	8000	2	AUROC	0.6234400868415833
SVC	8000	2	F1	0.375342458486557
SVC	8000	2	MCC	0.4275006949901581
SVC	9000	2	AUPRC	0.2189505696296692
SVC	9000	2	AUROC	0.6314676403999329
SVC	9000	2	F1	0.39194631576538086
SVC	9000	2	MCC	0.43760523200035095
SVC	10000	2	AUPRC	0.2189505696296692
SVC	10000	2	AUROC	0.6314676403999329
SVC	10000	2	F1	0.39194631576538086
SVC	10000	2	MCC	0.43760523200035095
SVC	1000	3	AUPRC	0.1651667356491089
SVC	1000	3	AUROC	0.6661463379859924
SVC	1000	3	F1	0.3815261125564575
SVC	1000	3	MCC	0.36802297830581665
SVC	2000	3	AUPRC	0.19664718210697174
SVC	2000	3	AUROC	0.655543327331543
SVC	2000	3	F1	0.40556198358535767
SVC	2000	3	MCC	0.40988290309906006
SVC	3000	3	AUPRC	0.24036523699760437
SVC	3000	3	AUROC	0.6398036479949951
SVC	3000	3	F1	0.41443851590156555
SVC	3000	3	MCC	0.461852103471756
SVC	4000	3	AUPRC	0.248163640499115
SVC	4000	3	AUROC	0.6564851403236389
SVC	4000	3	F1	0.44050633907318115
SVC	4000	3	MCC	0.4700511693954468
SVC	5000	3	AUPRC	0.2741231918334961
SVC	5000	3	AUROC	0.6692895889282227
SVC	5000	3	F1	0.46941322088241577
SVC	5000	3	MCC	0.49738460779190063
SVC	6000	3	AUPRC	0.2364502251148224
SVC	6000	3	AUROC	0.6353610157966614
SVC	6000	3	F1	0.4059540033340454
SVC	6000	3	MCC	0.4575960636138916
SVC	7000	3	AUPRC	0.2361299842596054
SVC	7000	3	AUROC	0.6526945233345032
SVC	7000	3	F1	0.4292929172515869
SVC	7000	3	MCC	0.4567902684211731
SVC	8000	3	AUPRC	0.23531101644039154
SVC	8000	3	AUROC	0.635335385799408
SVC	8000	3	F1	0.4054054021835327
SVC	8000	3	MCC	0.45631134510040283
SVC	9000	3	AUPRC	0.23648342490196228
SVC	9000	3	AUROC	0.6388431787490845
SVC	9000	3	F1	0.4112149477005005
SVC	9000	3	MCC	0.4575386941432953
SVC	10000	3	AUPRC	0.23648342490196228
SVC	10000	3	AUROC	0.6388431787490845
SVC	10000	3	F1	0.4112149477005005
SVC	10000	3	MCC	0.4575386941432953
SVC	1000	4	AUPRC	0.14580883085727692
SVC	1000	4	AUROC	0.6425519585609436
SVC	1000	4	F1	0.3497854173183441
SVC	1000	4	MCC	0.34063050150871277
SVC	2000	4	AUPRC	0.1676318645477295
SVC	2000	4	AUROC	0.6539751887321472
SVC	2000	4	F1	0.3787878751754761
SVC	2000	4	MCC	0.3717668354511261
SVC	3000	4	AUPRC	0.06197289749979973
SVC	3000	4	AUROC	0.5208062529563904
SVC	3000	4	F1	0.07972270250320435
SVC	3000	4	MCC	0.1853388100862503
SVC	4000	4	AUPRC	0.2832663655281067
SVC	4000	4	AUROC	0.672119677066803
SVC	4000	4	F1	0.47749999165534973
SVC	4000	4	MCC	0.5066958069801331
SVC	5000	4	AUPRC	0.267567902803421
SVC	5000	4	AUROC	0.6708506941795349
SVC	5000	4	F1	0.46740466356277466
SVC	5000	4	MCC	0.49053627252578735
SVC	6000	4	AUPRC	0.24101018905639648
SVC	6000	4	AUROC	0.6424281001091003
SVC	6000	4	F1	0.4185430407524109
SVC	6000	4	MCC	0.4625020921230316
SVC	7000	4	AUPRC	0.22951413691043854
SVC	7000	4	AUROC	0.6378055810928345
SVC	7000	4	F1	0.4063745141029358
SVC	7000	4	MCC	0.44966673851013184
SVC	8000	4	AUPRC	0.22745327651500702
SVC	8000	4	AUROC	0.631673276424408
SVC	8000	4	F1	0.3962008059024811
SVC	8000	4	MCC	0.4474799335002899
SVC	9000	4	AUPRC	0.22583222389221191
SVC	9000	4	AUROC	0.6272820830345154
SVC	9000	4	F1	0.38842976093292236
SVC	9000	4	MCC	0.4457448720932007
SVC	10000	4	AUPRC	0.22583222389221191
SVC	10000	4	AUROC	0.6272820830345154
SVC	10000	4	F1	0.38842976093292236
SVC	10000	4	MCC	0.4457448720932007
LR	1000	0	AUPRC	0.1943235844373703
LR	1000	0	AUROC	0.6418718695640564
LR	1000	0	F1	0.39114391803741455
LR	1000	0	MCC	0.40733447670936584
LR	2000	0	AUPRC	0.21568982303142548
LR	2000	0	AUROC	0.6494788527488708
LR	2000	0	F1	0.4133663475513458
LR	2000	0	MCC	0.4332582354545593
LR	3000	0	AUPRC	0.2521000802516937
LR	3000	0	AUROC	0.6591866612434387
LR	3000	0	F1	0.44584381580352783
LR	3000	0	MCC	0.47427666187286377
LR	4000	0	AUPRC	0.2500910758972168
LR	4000	0	AUROC	0.6565365195274353
LR	4000	0	F1	0.44162437319755554
LR	4000	0	MCC	0.4721513092517853
LR	5000	0	AUPRC	0.25993070006370544
LR	5000	0	AUROC	0.6619911193847656
LR	5000	0	F1	0.45340049266815186
LR	5000	0	MCC	0.48263201117515564
LR	6000	0	AUPRC	0.2712063789367676
LR	6000	0	AUROC	0.6666136980056763
LR	6000	0	F1	0.4648241102695465
LR	6000	0	MCC	0.4944097101688385
LR	7000	0	AUPRC	0.24616356194019318
LR	7000	0	AUROC	0.6512362360954285
LR	7000	0	F1	0.4329896867275238
LR	7000	0	MCC	0.46797963976860046
LR	8000	0	AUPRC	0.2793382406234741
LR	8000	0	AUROC	0.6737579107284546
LR	8000	0	F1	0.47713226079940796
LR	8000	0	MCC	0.5026655793190002
LR	9000	0	AUPRC	0.26257073879241943
LR	9000	0	AUROC	0.6629259586334229
LR	9000	0	F1	0.45591938495635986
LR	9000	0	MCC	0.48541712760925293
LR	10000	0	AUPRC	0.26852911710739136
LR	10000	0	AUROC	0.6656789183616638
LR	10000	0	F1	0.4623115658760071
LR	10000	0	MCC	0.491635799407959
LR	1000	1	AUPRC	0.14698539674282074
LR	1000	1	AUROC	0.6311100721359253
LR	1000	1	F1	0.34331798553466797
LR	1000	1	MCC	0.34281274676322937
LR	2000	1	AUPRC	0.22208504378795624
LR	2000	1	AUROC	0.658261239528656
LR	2000	1	F1	0.42650601267814636
LR	2000	1	MCC	0.4405703842639923
LR	3000	1	AUPRC	0.23702621459960938
LR	3000	1	AUROC	0.6724725961685181
LR	3000	1	F1	0.4493597149848938
LR	3000	1	MCC	0.4573807418346405
LR	4000	1	AUPRC	0.25948965549468994
LR	4000	1	AUROC	0.6697616577148438
LR	4000	1	F1	0.4615384638309479
LR	4000	1	MCC	0.4820157289505005
LR	5000	1	AUPRC	0.24646949768066406
LR	5000	1	AUROC	0.6529773473739624
LR	5000	1	F1	0.4353393018245697
LR	5000	1	MCC	0.4682759642601013
LR	6000	1	AUPRC	0.27869942784309387
LR	6000	1	AUROC	0.6728745102882385
LR	6000	1	F1	0.4758364260196686
LR	6000	1	MCC	0.5020298361778259
LR	7000	1	AUPRC	0.2636132836341858
LR	7000	1	AUROC	0.6716055274009705
LR	7000	1	F1	0.46585366129875183
LR	7000	1	MCC	0.4863571524620056
LR	8000	1	AUPRC	0.26586663722991943
LR	8000	1	AUROC	0.6647441387176514
LR	8000	1	F1	0.45979899168014526
LR	8000	1	MCC	0.48886188864707947
LR	9000	1	AUPRC	0.26945436000823975
LR	9000	1	AUROC	0.668303370475769
LR	9000	1	F1	0.465753436088562
LR	9000	1	MCC	0.4925544559955597
LR	10000	1	AUPRC	0.2780640721321106
LR	10000	1	AUROC	0.6719911694526672
LR	10000	1	F1	0.47453415393829346
LR	10000	1	MCC	0.5013923048973083
LR	1000	2	AUPRC	0.17175349593162537
LR	1000	2	AUROC	0.6408693790435791
LR	1000	2	F1	0.3732394278049469
LR	1000	2	MCC	0.3778080344200134
LR	2000	2	AUPRC	0.19596344232559204
LR	2000	2	AUROC	0.6436386704444885
LR	2000	2	F1	0.394124835729599
LR	2000	2	MCC	0.409346342086792
LR	3000	2	AUPRC	0.26155126094818115
LR	3000	2	AUROC	0.6792989373207092
LR	3000	2	F1	0.4716981053352356
LR	3000	2	MCC	0.4840439558029175
LR	4000	2	AUPRC	0.2830290198326111
LR	4000	2	AUROC	0.6747183799743652
LR	4000	2	F1	0.4801980257034302
LR	4000	2	MCC	0.5064137578010559
LR	5000	2	AUPRC	0.3016259968280792
LR	5000	2	AUROC	0.6907992362976074
LR	5000	2	F1	0.5065711140632629
LR	5000	2	MCC	0.5247225761413574
LR	6000	2	AUPRC	0.27766022086143494
LR	6000	2	AUROC	0.6685090065002441
LR	6000	2	F1	0.47044023871421814
LR	6000	2	MCC	0.5010402798652649
LR	7000	2	AUPRC	0.2657175362110138
LR	7000	2	AUROC	0.6586632132530212
LR	7000	2	F1	0.4524421691894531
LR	7000	2	MCC	0.48882436752319336
LR	8000	2	AUPRC	0.26732954382896423
LR	8000	2	AUROC	0.6578311920166016
LR	8000	2	F1	0.4521963894367218
LR	8000	2	MCC	0.49053600430488586
LR	9000	2	AUPRC	0.28192487359046936
LR	9000	2	AUROC	0.6668707728385925
LR	9000	2	F1	0.47073790431022644
LR	9000	2	MCC	0.5054266452789307
LR	10000	2	AUPRC	0.2813614010810852
LR	10000	2	AUROC	0.6659873723983765
LR	10000	2	F1	0.4693877696990967
LR	10000	2	MCC	0.5048683285713196
LR	1000	3	AUPRC	0.1631961464881897
LR	1000	3	AUROC	0.6210656762123108
LR	1000	3	F1	0.3460559844970703
LR	1000	3	MCC	0.36669015884399414
LR	2000	3	AUPRC	0.21895594894886017
LR	2000	3	AUROC	0.6759896874427795
LR	2000	3	F1	0.43805310130119324
LR	2000	3	MCC	0.43653684854507446
LR	3000	3	AUPRC	0.22352780401706696
LR	3000	3	AUROC	0.6350525617599487
LR	3000	3	F1	0.3994673788547516
LR	3000	3	MCC	0.4428468942642212
LR	4000	3	AUPRC	0.2359745353460312
LR	4000	3	AUROC	0.646639347076416
LR	4000	3	F1	0.4217334985733032
LR	4000	3	MCC	0.4567601680755615
LR	5000	3	AUPRC	0.2984192669391632
LR	5000	3	AUROC	0.6820425391197205
LR	5000	3	F1	0.49631449580192566
LR	5000	3	MCC	0.5216876864433289
LR	6000	3	AUPRC	0.2704515755176544
LR	6000	3	AUROC	0.6683290600776672
LR	6000	3	F1	0.46633416414260864
LR	6000	3	MCC	0.4935925304889679
LR	7000	3	AUPRC	0.2729445993900299
LR	7000	3	AUROC	0.6614418625831604
LR	7000	3	F1	0.45956355333328247
LR	7000	3	MCC	0.4963127374649048
LR	8000	3	AUPRC	0.2792034149169922
LR	8000	3	AUROC	0.6676770448684692
LR	8000	3	F1	0.47029078006744385
LR	8000	3	MCC	0.5026368498802185
LR	9000	3	AUPRC	0.2796765863895416
LR	9000	3	AUROC	0.6650782823562622
LR	9000	3	F1	0.4674329459667206
LR	9000	3	MCC	0.5031670331954956
LR	10000	3	AUPRC	0.2836085259914398
LR	10000	3	AUROC	0.6677798628807068
LR	10000	3	F1	0.47268107533454895
LR	10000	3	MCC	0.5071209073066711
LR	1000	4	AUPRC	0.19045352935791016
LR	1000	4	AUROC	0.6653213500976562
LR	1000	4	F1	0.40696409344673157
LR	1000	4	MCC	0.4018058478832245
LR	2000	4	AUPRC	0.23040319979190826
LR	2000	4	AUROC	0.6611170768737793
LR	2000	4	F1	0.43478259444236755
LR	2000	4	MCC	0.45010632276535034
LR	3000	4	AUPRC	0.2550061047077179
LR	3000	4	AUROC	0.6592638492584229
LR	3000	4	F1	0.4475347697734833
LR	3000	4	MCC	0.47741711139678955
LR	4000	4	AUPRC	0.26651114225387573
LR	4000	4	AUROC	0.6656274795532227
LR	4000	4	F1	0.4611528813838959
LR	4000	4	MCC	0.48952406644821167
LR	5000	4	AUPRC	0.25633713603019714
LR	5000	4	AUROC	0.658431887626648
LR	5000	4	F1	0.4472680985927582
LR	5000	4	MCC	0.4788663983345032
LR	6000	4	AUPRC	0.28148698806762695
LR	6000	4	AUROC	0.6625052094459534
LR	6000	4	F1	0.4651162922382355
LR	6000	4	MCC	0.5050626397132874
LR	7000	4	AUPRC	0.27826929092407227
LR	7000	4	AUROC	0.6693924069404602
LR	7000	4	F1	0.4717691242694855
LR	7000	4	MCC	0.5016511082649231
LR	8000	4	AUPRC	0.2735176980495453
LR	8000	4	AUROC	0.6623252630233765
LR	8000	4	F1	0.46094751358032227
LR	8000	4	MCC	0.4968907833099365
LR	9000	4	AUPRC	0.2696550190448761
LR	9000	4	AUROC	0.661364734172821
LR	9000	4	F1	0.4578005075454712
LR	9000	4	MCC	0.4928928315639496
LR	10000	4	AUPRC	0.27911627292633057
LR	10000	4	AUROC	0.6641948819160461
LR	10000	4	F1	0.46606913208961487
LR	10000	4	MCC	0.5026137232780457
GBT	1000	0	AUPRC	0.09803537279367447
GBT	1000	0	AUROC	0.5572306513786316
GBT	1000	0	F1	0.19662058353424072
GBT	1000	0	MCC	0.2640727460384369
GBT	2000	0	AUPRC	0.1486876904964447
GBT	2000	0	AUROC	0.5863215327262878
GBT	2000	0	F1	0.2811127305030823
GBT	2000	0	MCC	0.34737497568130493
GBT	3000	0	AUPRC	0.2071278840303421
GBT	3000	0	AUROC	0.6233629584312439
GBT	3000	0	F1	0.37380626797676086
GBT	3000	0	MCC	0.4237539768218994
GBT	4000	0	AUPRC	0.22416019439697266
GBT	4000	0	AUROC	0.638534665107727
GBT	4000	0	F1	0.4047306180000305
GBT	4000	0	MCC	0.4434799253940582
GBT	5000	0	AUPRC	0.25114721059799194
GBT	5000	0	AUROC	0.6591609716415405
GBT	5000	0	F1	0.44528302550315857
GBT	5000	0	MCC	0.473245233297348
GBT	6000	0	AUPRC	0.26948031783103943
GBT	6000	0	AUROC	0.6709020733833313
GBT	6000	0	F1	0.46855732798576355
GBT	6000	0	MCC	0.4925333261489868
GBT	7000	0	AUPRC	0.2766876816749573
GBT	7000	0	AUROC	0.6754218339920044
GBT	7000	0	F1	0.4773561954498291
GBT	7000	0	MCC	0.49992287158966064
GBT	8000	0	AUPRC	0.2898373007774353
GBT	8000	0	AUROC	0.6852932572364807
GBT	8000	0	F1	0.494597852230072
GBT	8000	0	MCC	0.5131184458732605
GBT	9000	0	AUPRC	0.302733451128006
GBT	9000	0	AUROC	0.6882262229919434
GBT	9000	0	F1	0.5048308968544006
GBT	9000	0	MCC	0.5258399248123169
GBT	10000	0	AUPRC	0.29505693912506104
GBT	10000	0	AUROC	0.6871628761291504
GBT	10000	0	F1	0.49939975142478943
GBT	10000	0	MCC	0.5182957649230957
GBT	1000	1	AUPRC	0.11962168663740158
GBT	1000	1	AUROC	0.5595629811286926
GBT	1000	1	F1	0.20853079855442047
GBT	1000	1	MCC	0.30303341150283813
GBT	2000	1	AUPRC	0.14137083292007446
GBT	2000	1	AUROC	0.5912619829177856
GBT	2000	1	F1	0.2877292037010193
GBT	2000	1	MCC	0.3361082673072815
GBT	3000	1	AUPRC	0.2136923223733902
GBT	3000	1	AUROC	0.6321967244148254
GBT	3000	1	F1	0.3904382586479187
GBT	3000	1	MCC	0.4313649833202362
GBT	4000	1	AUPRC	0.24094298481941223
GBT	4000	1	AUROC	0.6467679142951965
GBT	4000	1	F1	0.4244791567325592
GBT	4000	1	MCC	0.462315171957016
GBT	5000	1	AUPRC	0.2702482342720032
GBT	5000	1	AUROC	0.6622481346130371
GBT	5000	1	F1	0.4591836631298065
GBT	5000	1	MCC	0.4934951663017273
GBT	6000	1	AUPRC	0.28700149059295654
GBT	6000	1	AUROC	0.6713391542434692
GBT	6000	1	F1	0.47858941555023193
GBT	6000	1	MCC	0.5104832053184509
GBT	7000	1	AUPRC	0.30609947443008423
GBT	7000	1	AUROC	0.6839635372161865
GBT	7000	1	F1	0.5024630427360535
GBT	7000	1	MCC	0.5291769504547119
GBT	8000	1	AUPRC	0.2895106077194214
GBT	8000	1	AUROC	0.6809535026550293
GBT	8000	1	F1	0.49024391174316406
GBT	8000	1	MCC	0.5128508806228638
GBT	9000	1	AUPRC	0.2967517673969269
GBT	9000	1	AUROC	0.6811334490776062
GBT	9000	1	F1	0.4944649338722229
GBT	9000	1	MCC	0.5200594663619995
GBT	10000	1	AUPRC	0.3274540603160858
GBT	10000	1	AUROC	0.6983804702758789
GBT	10000	1	F1	0.5282112956047058
GBT	10000	1	MCC	0.5493596792221069
GBT	1000	2	AUPRC	0.13077819347381592
GBT	1000	2	AUROC	0.5771791934967041
GBT	1000	2	F1	0.2548148036003113
GBT	1000	2	MCC	0.3203066289424896
GBT	2000	2	AUPRC	0.1676652729511261
GBT	2000	2	AUROC	0.61014723777771
GBT	2000	2	F1	0.3333333432674408
GBT	2000	2	MCC	0.37333792448043823
GBT	3000	2	AUPRC	0.17980140447616577
GBT	3000	2	AUROC	0.613105833530426
GBT	3000	2	F1	0.3442623019218445
GBT	3000	2	MCC	0.38957497477531433
GBT	4000	2	AUPRC	0.23309898376464844
GBT	4000	2	AUROC	0.6465622782707214
GBT	4000	2	F1	0.4201031029224396
GBT	4000	2	MCC	0.4535166621208191
GBT	5000	2	AUPRC	0.22988830506801605
GBT	5000	2	AUROC	0.6482004523277283
GBT	5000	2	F1	0.42038217186927795
GBT	5000	2	MCC	0.44982025027275085
GBT	6000	2	AUPRC	0.258983314037323
GBT	6000	2	AUROC	0.6680205464363098
GBT	6000	2	F1	0.45945945382118225
GBT	6000	2	MCC	0.4815041422843933
GBT	7000	2	AUPRC	0.2647532522678375
GBT	7000	2	AUROC	0.6707735657691956
GBT	7000	2	F1	0.46568626165390015
GBT	7000	2	MCC	0.48757636547088623
GBT	8000	2	AUPRC	0.2558129131793976
GBT	8000	2	AUROC	0.6705164909362793
GBT	8000	2	F1	0.4600484371185303
GBT	8000	2	MCC	0.4780614972114563
GBT	9000	2	AUPRC	0.2809427082538605
GBT	9000	2	AUROC	0.6833208799362183
GBT	9000	2	F1	0.48745518922805786
GBT	9000	2	MCC	0.5041559934616089
GBT	10000	2	AUPRC	0.27218323945999146
GBT	10000	2	AUROC	0.6744356155395508
GBT	10000	2	F1	0.47374847531318665
GBT	10000	2	MCC	0.49528685212135315
GBT	1000	3	AUPRC	0.1328911930322647
GBT	1000	3	AUROC	0.572916567325592
GBT	1000	3	F1	0.24582700431346893
GBT	1000	3	MCC	0.3239356279373169
GBT	2000	3	AUPRC	0.19677814841270447
GBT	2000	3	AUROC	0.6265365481376648
GBT	2000	3	F1	0.37350994348526
GBT	2000	3	MCC	0.41089820861816406
GBT	3000	3	AUPRC	0.22419124841690063
GBT	3000	3	AUROC	0.6454474925994873
GBT	3000	3	F1	0.4137931168079376
GBT	3000	3	MCC	0.4433313012123108
GBT	4000	3	AUPRC	0.25106698274612427
GBT	4000	3	AUROC	0.6565622091293335
GBT	4000	3	F1	0.44218552112579346
GBT	4000	3	MCC	0.4732154905796051
GBT	5000	3	AUPRC	0.27341777086257935
GBT	5000	3	AUROC	0.6736036539077759
GBT	5000	3	F1	0.47361963987350464
GBT	5000	3	MCC	0.4965784251689911
GBT	6000	3	AUPRC	0.2741231918334961
GBT	6000	3	AUROC	0.6692895889282227
GBT	6000	3	F1	0.46941322088241577
GBT	6000	3	MCC	0.49738460779190063
GBT	7000	3	AUPRC	0.2929821014404297
GBT	7000	3	AUROC	0.6801729202270508
GBT	7000	3	F1	0.49140048027038574
GBT	7000	3	MCC	0.5163298845291138
GBT	8000	3	AUPRC	0.29768604040145874
GBT	8000	3	AUROC	0.6880977153778076
GBT	8000	3	F1	0.5018007159233093
GBT	8000	3	MCC	0.5208843946456909
GBT	9000	3	AUPRC	0.28129294514656067
GBT	9000	3	AUROC	0.679006814956665
GBT	9000	3	F1	0.4835965931415558
GBT	9000	3	MCC	0.5045791864395142
GBT	10000	3	AUPRC	0.2906580865383148
GBT	10000	3	AUROC	0.6887754201889038
GBT	10000	3	F1	0.49822065234184265
GBT	10000	3	MCC	0.5138927102088928
GBT	1000	4	AUPRC	0.07746364176273346
GBT	1000	4	AUROC	0.5428137183189392
GBT	1000	4	F1	0.15238095819950104
GBT	1000	4	MCC	0.2218526303768158
GBT	2000	4	AUPRC	0.15331602096557617
GBT	2000	4	AUROC	0.58296799659729
GBT	2000	4	F1	0.27544909715652466
GBT	2000	4	MCC	0.35433265566825867
GBT	3000	4	AUPRC	0.18421928584575653
GBT	3000	4	AUROC	0.6036971807479858
GBT	3000	4	F1	0.32951289415359497
GBT	3000	4	MCC	0.3957327902317047
GBT	4000	4	AUPRC	0.19861429929733276
GBT	4000	4	AUROC	0.6170763969421387
GBT	4000	4	F1	0.35961273312568665
GBT	4000	4	MCC	0.41351455450057983
GBT	5000	4	AUPRC	0.24819090962409973
GBT	5000	4	AUROC	0.6512876152992249
GBT	5000	4	F1	0.43410852551460266
GBT	5000	4	MCC	0.47019869089126587
GBT	6000	4	AUPRC	0.28080299496650696
GBT	6000	4	AUROC	0.6651040315628052
GBT	6000	4	F1	0.4680306911468506
GBT	6000	4	MCC	0.5043143033981323
GBT	7000	4	AUPRC	0.2774525284767151
GBT	7000	4	AUROC	0.6650269031524658
GBT	7000	4	F1	0.4662420451641083
GBT	7000	4	MCC	0.5008918642997742
GBT	8000	4	AUPRC	0.27869942784309387
GBT	8000	4	AUROC	0.6728745102882385
GBT	8000	4	F1	0.4758364260196686
GBT	8000	4	MCC	0.5020298361778259
GBT	9000	4	AUPRC	0.2816292345523834
GBT	9000	4	AUROC	0.6755503416061401
GBT	9000	4	F1	0.4802955687046051
GBT	9000	4	MCC	0.5049761533737183
GBT	10000	4	AUPRC	0.26937755942344666
GBT	10000	4	AUROC	0.6743585467338562
GBT	10000	4	F1	0.4720194637775421
GBT	10000	4	MCC	0.49236613512039185
ESM	1000	0	AUPRC	0.4098617136478424
ESM	1000	0	AUROC	0.8670154809951782
ESM	1000	0	F1	0.43410852551460266
ESM	1000	0	MCC	0.42015159130096436
ESM	2000	0	AUPRC	0.48926877975463867
ESM	2000	0	AUROC	0.889460027217865
ESM	2000	0	F1	0.5051068067550659
ESM	2000	0	MCC	0.4915372133255005
ESM	3000	0	AUPRC	0.5220018625259399
ESM	3000	0	AUROC	0.8874338865280151
ESM	3000	0	F1	0.5409129858016968
ESM	3000	0	MCC	0.5280005931854248
ESM	4000	0	AUPRC	0.5336933732032776
ESM	4000	0	AUROC	0.8937835097312927
ESM	4000	0	F1	0.5555555820465088
ESM	4000	0	MCC	0.5429897904396057
ESM	5000	0	AUPRC	0.545822262763977
ESM	5000	0	AUROC	0.899108350276947
ESM	5000	0	F1	0.552200198173523
ESM	5000	0	MCC	0.5396159887313843
ESM	6000	0	AUPRC	0.5638116598129272
ESM	6000	0	AUROC	0.8989782929420471
ESM	6000	0	F1	0.5704526305198669
ESM	6000	0	MCC	0.558638870716095
ESM	7000	0	AUPRC	0.5763347744941711
ESM	7000	0	AUROC	0.893693745136261
ESM	7000	0	F1	0.5864909291267395
ESM	7000	0	MCC	0.5763747096061707
ESM	8000	0	AUPRC	0.5831594467163086
ESM	8000	0	AUROC	0.9059281349182129
ESM	8000	0	F1	0.5835453867912292
ESM	8000	0	MCC	0.5723212361335754
ESM	9000	0	AUPRC	0.5865336060523987
ESM	9000	0	AUROC	0.9077857136726379
ESM	9000	0	F1	0.5959596037864685
ESM	9000	0	MCC	0.5853686332702637
ESM	10000	0	AUPRC	0.5880125761032104
ESM	10000	0	AUROC	0.9043148756027222
ESM	10000	0	F1	0.6106870174407959
ESM	10000	0	MCC	0.6003502607345581
ESM	1000	1	AUPRC	0.4447008967399597
ESM	1000	1	AUROC	0.8883492946624756
ESM	1000	1	F1	0.48381876945495605
ESM	1000	1	MCC	0.4706054627895355
ESM	2000	1	AUPRC	0.4849206209182739
ESM	2000	1	AUROC	0.8851468563079834
ESM	2000	1	F1	0.5112903118133545
ESM	2000	1	MCC	0.4992597997188568
ESM	3000	1	AUPRC	0.5070416927337646
ESM	3000	1	AUROC	0.8967608213424683
ESM	3000	1	F1	0.5362069010734558
ESM	3000	1	MCC	0.5231368541717529
ESM	4000	1	AUPRC	0.5323691368103027
ESM	4000	1	AUROC	0.9011836051940918
ESM	4000	1	F1	0.5511810779571533
ESM	4000	1	MCC	0.5384023785591125
ESM	5000	1	AUPRC	0.5505008697509766
ESM	5000	1	AUROC	0.9022038578987122
ESM	5000	1	F1	0.5779334306716919
ESM	5000	1	MCC	0.5659521818161011
ESM	6000	1	AUPRC	0.5531278848648071
ESM	6000	1	AUROC	0.9056880474090576
ESM	6000	1	F1	0.5686956644058228
ESM	6000	1	MCC	0.5565125942230225
ESM	7000	1	AUPRC	0.5616649985313416
ESM	7000	1	AUROC	0.9073896408081055
ESM	7000	1	F1	0.5746724605560303
ESM	7000	1	MCC	0.5626176595687866
ESM	8000	1	AUPRC	0.5603355169296265
ESM	8000	1	AUROC	0.9076378345489502
ESM	8000	1	F1	0.583038866519928
ESM	8000	1	MCC	0.571147084236145
ESM	9000	1	AUPRC	0.5739886164665222
ESM	9000	1	AUROC	0.9078329205513
ESM	9000	1	F1	0.5931624174118042
ESM	9000	1	MCC	0.5820555090904236
ESM	10000	1	AUPRC	0.5707971453666687
ESM	10000	1	AUROC	0.9095593690872192
ESM	10000	1	F1	0.5939716100692749
ESM	10000	1	MCC	0.5823877453804016
ESM	1000	2	AUPRC	0.44241344928741455
ESM	1000	2	AUROC	0.8769650459289551
ESM	1000	2	F1	0.4501960873603821
ESM	1000	2	MCC	0.4368531107902527
ESM	2000	2	AUPRC	0.47294771671295166
ESM	2000	2	AUROC	0.8822619318962097
ESM	2000	2	F1	0.49363866448402405
ESM	2000	2	MCC	0.479475200176239
ESM	3000	2	AUPRC	0.5058556795120239
ESM	3000	2	AUROC	0.8960790634155273
ESM	3000	2	F1	0.5278276205062866
ESM	3000	2	MCC	0.5143448710441589
ESM	4000	2	AUPRC	0.5340614318847656
ESM	4000	2	AUROC	0.9035844206809998
ESM	4000	2	F1	0.5526552796363831
ESM	4000	2	MCC	0.5399050116539001
ESM	5000	2	AUPRC	0.556665301322937
ESM	5000	2	AUROC	0.907088041305542
ESM	5000	2	F1	0.5711711645126343
ESM	5000	2	MCC	0.5589564442634583
ESM	6000	2	AUPRC	0.5551519393920898
ESM	6000	2	AUROC	0.9065925478935242
ESM	6000	2	F1	0.5706619024276733
ESM	6000	2	MCC	0.5583981275558472
ESM	7000	2	AUPRC	0.5599582195281982
ESM	7000	2	AUROC	0.9090262651443481
ESM	7000	2	F1	0.5629886984825134
ESM	7000	2	MCC	0.5506399273872375
ESM	8000	2	AUPRC	0.5514825582504272
ESM	8000	2	AUROC	0.9077593684196472
ESM	8000	2	F1	0.5626102089881897
ESM	8000	2	MCC	0.5501206517219543
ESM	9000	2	AUPRC	0.5535681843757629
ESM	9000	2	AUROC	0.9084739685058594
ESM	9000	2	F1	0.5563258528709412
ESM	9000	2	MCC	0.5438070893287659
ESM	10000	2	AUPRC	0.5557373762130737
ESM	10000	2	AUROC	0.9093499183654785
ESM	10000	2	F1	0.5738980174064636
ESM	10000	2	MCC	0.5619604587554932
ESM	1000	3	AUPRC	0.4032462537288666
ESM	1000	3	AUROC	0.8824320435523987
ESM	1000	3	F1	0.4540983736515045
ESM	1000	3	MCC	0.4393603801727295
ESM	2000	3	AUPRC	0.4826206862926483
ESM	2000	3	AUROC	0.897846519947052
ESM	2000	3	F1	0.5236907601356506
ESM	2000	3	MCC	0.5110281705856323
ESM	3000	3	AUPRC	0.5086252093315125
ESM	3000	3	AUROC	0.9068270921707153
ESM	3000	3	F1	0.5333333611488342
ESM	3000	3	MCC	0.5213370323181152
ESM	4000	3	AUPRC	0.5465435981750488
ESM	4000	3	AUROC	0.9097951650619507
ESM	4000	3	F1	0.5639344453811646
ESM	4000	3	MCC	0.5532044172286987
ESM	5000	3	AUPRC	0.5443671941757202
ESM	5000	3	AUROC	0.9077399969100952
ESM	5000	3	F1	0.5604670643806458
ESM	5000	3	MCC	0.5489712953567505
ESM	6000	3	AUPRC	0.552467942237854
ESM	6000	3	AUROC	0.9071583151817322
ESM	6000	3	F1	0.558573842048645
ESM	6000	3	MCC	0.546511709690094
ESM	7000	3	AUPRC	0.5530036687850952
ESM	7000	3	AUROC	0.9065512418746948
ESM	7000	3	F1	0.5729827880859375
ESM	7000	3	MCC	0.5608755350112915
ESM	8000	3	AUPRC	0.5715664029121399
ESM	8000	3	AUROC	0.9075108170509338
ESM	8000	3	F1	0.5783549547195435
ESM	8000	3	MCC	0.5665296316146851
ESM	9000	3	AUPRC	0.5732955932617188
ESM	9000	3	AUROC	0.9063436388969421
ESM	9000	3	F1	0.5828970074653625
ESM	9000	3	MCC	0.5711015462875366
ESM	10000	3	AUPRC	0.5730972290039062
ESM	10000	3	AUROC	0.909176766872406
ESM	10000	3	F1	0.5932350158691406
ESM	10000	3	MCC	0.5818405747413635
ESM	1000	4	AUPRC	0.4013279378414154
ESM	1000	4	AUROC	0.8734139800071716
ESM	1000	4	F1	0.44374507665634155
ESM	1000	4	MCC	0.4299980401992798
ESM	2000	4	AUPRC	0.47522616386413574
ESM	2000	4	AUROC	0.8724983930587769
ESM	2000	4	F1	0.4967426657676697
ESM	2000	4	MCC	0.4837855398654938
ESM	3000	4	AUPRC	0.4914015829563141
ESM	3000	4	AUROC	0.8760576844215393
ESM	3000	4	F1	0.5032573342323303
ESM	3000	4	MCC	0.4905433654785156
ESM	4000	4	AUPRC	0.5370956659317017
ESM	4000	4	AUROC	0.8944984674453735
ESM	4000	4	F1	0.5539000630378723
ESM	4000	4	MCC	0.5411884784698486
ESM	5000	4	AUPRC	0.5435883402824402
ESM	5000	4	AUROC	0.8922472596168518
ESM	5000	4	F1	0.5551663637161255
ESM	5000	4	MCC	0.5425001382827759
ESM	6000	4	AUPRC	0.5587330460548401
ESM	6000	4	AUROC	0.9032260179519653
ESM	6000	4	F1	0.572735607624054
ESM	6000	4	MCC	0.56074458360672
ESM	7000	4	AUPRC	0.5613860487937927
ESM	7000	4	AUROC	0.9037946462631226
ESM	7000	4	F1	0.5756186842918396
ESM	7000	4	MCC	0.5637412071228027
ESM	8000	4	AUPRC	0.5666836500167847
ESM	8000	4	AUROC	0.9034934043884277
ESM	8000	4	F1	0.5856353640556335
ESM	8000	4	MCC	0.5741252303123474
ESM	9000	4	AUPRC	0.574971079826355
ESM	9000	4	AUROC	0.9026719927787781
ESM	9000	4	F1	0.5996376872062683
ESM	9000	4	MCC	0.5882776379585266
ESM	10000	4	AUPRC	0.5784420371055603
ESM	10000	4	AUROC	0.904273271560669
ESM	10000	4	F1	0.5954751372337341
ESM	10000	4	MCC	0.5839895009994507
MLP	1000	0	AUPRC	0.3899798095226288
MLP	1000	0	AUROC	0.8676000833511353
MLP	1000	0	F1	0.41894736886024475
MLP	1000	0	MCC	0.41057130694389343
MLP	2000	0	AUPRC	0.46712446212768555
MLP	2000	0	AUROC	0.887614905834198
MLP	2000	0	F1	0.47637051343917847
MLP	2000	0	MCC	0.4625522494316101
MLP	3000	0	AUPRC	0.5161888003349304
MLP	3000	0	AUROC	0.8986998796463013
MLP	3000	0	F1	0.5354610085487366
MLP	3000	0	MCC	0.525981068611145
MLP	4000	0	AUPRC	0.5292474627494812
MLP	4000	0	AUROC	0.8989676237106323
MLP	4000	0	F1	0.5431879162788391
MLP	4000	0	MCC	0.5301167964935303
MLP	5000	0	AUPRC	0.5403170585632324
MLP	5000	0	AUROC	0.9047387838363647
MLP	5000	0	F1	0.5549549460411072
MLP	5000	0	MCC	0.5422766804695129
MLP	6000	0	AUPRC	0.5550508499145508
MLP	6000	0	AUROC	0.9059805870056152
MLP	6000	0	F1	0.5714285969734192
MLP	6000	0	MCC	0.5592508912086487
MLP	7000	0	AUPRC	0.5653278231620789
MLP	7000	0	AUROC	0.9059939980506897
MLP	7000	0	F1	0.5794556736946106
MLP	7000	0	MCC	0.5674980282783508
MLP	8000	0	AUPRC	0.5778464078903198
MLP	8000	0	AUROC	0.9080125093460083
MLP	8000	0	F1	0.5841324925422668
MLP	8000	0	MCC	0.5723860859870911
MLP	9000	0	AUPRC	0.5830743908882141
MLP	9000	0	AUROC	0.9095052480697632
MLP	9000	0	F1	0.5961199402809143
MLP	9000	0	MCC	0.5846235752105713
MLP	10000	0	AUPRC	0.5886358022689819
MLP	10000	0	AUROC	0.9089900255203247
MLP	10000	0	F1	0.6101083159446716
MLP	10000	0	MCC	0.5990163683891296
MLP	1000	1	AUPRC	0.4004504680633545
MLP	1000	1	AUROC	0.8835291266441345
MLP	1000	1	F1	0.4427609443664551
MLP	1000	1	MCC	0.42704540491104126
MLP	2000	1	AUPRC	0.4735655188560486
MLP	2000	1	AUROC	0.8993437886238098
MLP	2000	1	F1	0.4991181790828705
MLP	2000	1	MCC	0.48474666476249695
MLP	3000	1	AUPRC	0.5074297189712524
MLP	3000	1	AUROC	0.901800811290741
MLP	3000	1	F1	0.5319334864616394
MLP	3000	1	MCC	0.5185745358467102
MLP	4000	1	AUPRC	0.5373435020446777
MLP	4000	1	AUROC	0.9060882329940796
MLP	4000	1	F1	0.5483304262161255
MLP	4000	1	MCC	0.5354358553886414
MLP	5000	1	AUPRC	0.5527067184448242
MLP	5000	1	AUROC	0.9065859317779541
MLP	5000	1	F1	0.5562231540679932
MLP	5000	1	MCC	0.5438528656959534
MLP	6000	1	AUPRC	0.5585708022117615
MLP	6000	1	AUROC	0.9070517420768738
MLP	6000	1	F1	0.5523155927658081
MLP	6000	1	MCC	0.5539435148239136
MLP	7000	1	AUPRC	0.5652526617050171
MLP	7000	1	AUROC	0.9100159406661987
MLP	7000	1	F1	0.5726718902587891
MLP	7000	1	MCC	0.5605992674827576
MLP	8000	1	AUPRC	0.571256697177887
MLP	8000	1	AUROC	0.9081895351409912
MLP	8000	1	F1	0.5786713361740112
MLP	8000	1	MCC	0.5667306780815125
MLP	9000	1	AUPRC	0.5846558809280396
MLP	9000	1	AUROC	0.9115437269210815
MLP	9000	1	F1	0.5977410674095154
MLP	9000	1	MCC	0.5864571928977966
MLP	10000	1	AUPRC	0.5798051357269287
MLP	10000	1	AUROC	0.9121201634407043
MLP	10000	1	F1	0.5889679789543152
MLP	10000	1	MCC	0.5772276520729065
MLP	1000	2	AUPRC	0.4435918629169464
MLP	1000	2	AUROC	0.8801499605178833
MLP	1000	2	F1	0.47333332896232605
MLP	1000	2	MCC	0.4656410217285156
MLP	2000	2	AUPRC	0.4917222857475281
MLP	2000	2	AUROC	0.8916082382202148
MLP	2000	2	F1	0.5193277597427368
MLP	2000	2	MCC	0.5062157511711121
MLP	3000	2	AUPRC	0.5139296650886536
MLP	3000	2	AUROC	0.8899883031845093
MLP	3000	2	F1	0.5306122303009033
MLP	3000	2	MCC	0.5186898112297058
MLP	4000	2	AUPRC	0.5493348240852356
MLP	4000	2	AUROC	0.904006838798523
MLP	4000	2	F1	0.5671641826629639
MLP	4000	2	MCC	0.5548388957977295
MLP	5000	2	AUPRC	0.5668074488639832
MLP	5000	2	AUROC	0.9057313203811646
MLP	5000	2	F1	0.5696202516555786
MLP	5000	2	MCC	0.5573911070823669
MLP	6000	2	AUPRC	0.5716035962104797
MLP	6000	2	AUROC	0.9047709703445435
MLP	6000	2	F1	0.5810451507568359
MLP	6000	2	MCC	0.5690822005271912
MLP	7000	2	AUPRC	0.5788912177085876
MLP	7000	2	AUROC	0.9087289571762085
MLP	7000	2	F1	0.5764192342758179
MLP	7000	2	MCC	0.5644172430038452
MLP	8000	2	AUPRC	0.5793397426605225
MLP	8000	2	AUROC	0.908679187297821
MLP	8000	2	F1	0.5731922388076782
MLP	8000	2	MCC	0.561016321182251
MLP	9000	2	AUPRC	0.5790257453918457
MLP	9000	2	AUROC	0.9090589880943298
MLP	9000	2	F1	0.58771151304245
MLP	9000	2	MCC	0.5759360790252686
MLP	10000	2	AUPRC	0.5794661045074463
MLP	10000	2	AUROC	0.9086920022964478
MLP	10000	2	F1	0.5878199338912964
MLP	10000	2	MCC	0.5760751366615295
MLP	1000	3	AUPRC	0.41075798869132996
MLP	1000	3	AUROC	0.8695390224456787
MLP	1000	3	F1	0.4399350583553314
MLP	1000	3	MCC	0.4249498248100281
MLP	2000	3	AUPRC	0.4979456961154938
MLP	2000	3	AUROC	0.8988414406776428
MLP	2000	3	F1	0.5404040217399597
MLP	2000	3	MCC	0.5279546976089478
MLP	3000	3	AUPRC	0.5251041650772095
MLP	3000	3	AUROC	0.9075047969818115
MLP	3000	3	F1	0.546069324016571
MLP	3000	3	MCC	0.5337009429931641
MLP	4000	3	AUPRC	0.551688015460968
MLP	4000	3	AUROC	0.9075092077255249
MLP	4000	3	F1	0.5628058910369873
MLP	4000	3	MCC	0.5624658465385437
MLP	5000	3	AUPRC	0.5558288097381592
MLP	5000	3	AUROC	0.9044876098632812
MLP	5000	3	F1	0.5608919262886047
MLP	5000	3	MCC	0.5499770045280457
MLP	6000	3	AUPRC	0.5758402943611145
MLP	6000	3	AUROC	0.9078794717788696
MLP	6000	3	F1	0.5780553221702576
MLP	6000	3	MCC	0.5701252818107605
MLP	7000	3	AUPRC	0.5783661603927612
MLP	7000	3	AUROC	0.9053974151611328
MLP	7000	3	F1	0.5814977884292603
MLP	7000	3	MCC	0.569574236869812
MLP	8000	3	AUPRC	0.5823643207550049
MLP	8000	3	AUROC	0.9100161194801331
MLP	8000	3	F1	0.5926573276519775
MLP	8000	3	MCC	0.5811391472816467
MLP	9000	3	AUPRC	0.5863258838653564
MLP	9000	3	AUROC	0.9101545214653015
MLP	9000	3	F1	0.5958965420722961
MLP	9000	3	MCC	0.5843579769134521
MLP	10000	3	AUPRC	0.5942364931106567
MLP	10000	3	AUROC	0.9113928079605103
MLP	10000	3	F1	0.6015971899032593
MLP	10000	3	MCC	0.590233325958252
MLP	1000	4	AUPRC	0.39958611130714417
MLP	1000	4	AUROC	0.8731674551963806
MLP	1000	4	F1	0.43793103098869324
MLP	1000	4	MCC	0.42179015278816223
MLP	2000	4	AUPRC	0.4844524562358856
MLP	2000	4	AUROC	0.8836011290550232
MLP	2000	4	F1	0.491830050945282
MLP	2000	4	MCC	0.47857865691185
MLP	3000	4	AUPRC	0.5179458856582642
MLP	3000	4	AUROC	0.8846753239631653
MLP	3000	4	F1	0.5234460234642029
MLP	3000	4	MCC	0.5237390398979187
MLP	4000	4	AUPRC	0.5386079549789429
MLP	4000	4	AUROC	0.8932111263275146
MLP	4000	4	F1	0.5446880459785461
MLP	4000	4	MCC	0.5323390960693359
MLP	5000	4	AUPRC	0.5680683851242065
MLP	5000	4	AUROC	0.8958520889282227
MLP	5000	4	F1	0.5727109313011169
MLP	5000	4	MCC	0.5605176091194153
MLP	6000	4	AUPRC	0.5776572823524475
MLP	6000	4	AUROC	0.9023084044456482
MLP	6000	4	F1	0.5790884494781494
MLP	6000	4	MCC	0.5670640468597412
MLP	7000	4	AUPRC	0.5818535685539246
MLP	7000	4	AUROC	0.9013248682022095
MLP	7000	4	F1	0.5816235542297363
MLP	7000	4	MCC	0.5696709156036377
MLP	8000	4	AUPRC	0.5817124247550964
MLP	8000	4	AUROC	0.9049364924430847
MLP	8000	4	F1	0.6052393913269043
MLP	8000	4	MCC	0.5940173864364624
MLP	9000	4	AUPRC	0.5879213809967041
MLP	9000	4	AUROC	0.9073019027709961
MLP	9000	4	F1	0.6099157929420471
MLP	9000	4	MCC	0.5994812250137329
MLP	10000	4	AUPRC	0.5965759754180908
MLP	10000	4	AUROC	0.9087508320808411
MLP	10000	4	F1	0.614414393901825
MLP	10000	4	MCC	0.6034356951713562
